# Supplementary material for: Chemosensory adaptations of the mountain fly Drosophila nigrosparsa (Insecta: Diptera) through genomics’ and structural biology’s lenses
Source: Sci Rep. 2017 Mar 3;7:43770. doi: 10.1038/srep43770 (PMC5335605; doi:10.1038/srep43770)
Supplement: Supplementary dataset 1 [file srep43770-s2.zip]

Archive with 9 entries (8 files):
- Dnig.Gr.CDS.fasta
- __MACOSX/
- __MACOSX/._Dnig.Gr.CDS.fasta
- Dnig.Ir.CDS.fasta
- __MACOSX/._Dnig.Ir.CDS.fasta
- Dnig.Obp.CDS.fasta
- __MACOSX/._Dnig.Obp.CDS.fasta
- Dnig.Or.CDS.fasta
- __MACOSX/._Dnig.Or.CDS.fasta
