# Supplementary material for: Chemosensory adaptations of the mountain fly Drosophila nigrosparsa (Insecta: Diptera) through genomics’ and structural biology’s lenses
Source: Sci Rep. 2017 Mar 3;7:43770. doi: 10.1038/srep43770 (PMC5335605; doi:10.1038/srep43770)
Supplement: Supplementary dataset 1 [file srep43770-s2.zip › Dnig.Gr.CDS.fasta]

>g22b name=Gr23aB; type=CDS; loc=scaffold_92:178302-179450(-); func=full-length; length=1038; species=Dnig; release=r1.0;
ATGCAACATTTGAGTGGTACGGTCATTGCCAGGCAGTTGTTCCACCTGGGAATGTGTTTGTTCGGGGTACGTTGGAATGCAGGACTTCATCGCTTGCAGTTCGTGCCGCTATGCTTCTGGGTCTGTTGGTATGCCGTGGTTTGGCCAGTTGCCATCAGATATTTTGTAACCGTGTCGATTTGCCAACTGGACTGCTTGTTGCTACTTGCGATGTTCGTGTCGCGGACCGTGTCACATTTCATCATTTTGGTGGACACATTTCTACAGCGACGAATCTATCGGCAGCTTGTGCAGCACTTGGATGTGGAGCATCTGGCAGTGGCGAATCATCGGCAGGTGGTACTGTGTGTTGSTGCCGTCTTGATACCCTTCCTCGTGGTGCAGAGCGTGGTTGCCTGCTCCAGGATGAACCTGCCGAATCAGTGGTACACGCCCCTCTTCTGGTTTAGCTCACCCAGCGCRTGGGGAGTGCAGCTCAAACTGATTGCCTTCCTCTCCGATGTGCTGGTGGCCAATGAGCGGGTTCTCTGRATGCGGCARAGTGTCCAGCTGGTGGCTAGATCCCAATCCACCCGCTGGCAACAGCCCCCAGATGTGCAGCAAGTGATCAAGCTCAAGCAGCGTTATAGCCAACTGCATCAAATGTTTACTCAGCTCAACTTGTCTTATGGCAGCAGTTTGCTTATCATTTTTATAGTTTCATTTTTCGATATCTTGTTGAATGCCTTTTTGCTGGCCCAGCACTCAATGAACAGAGATGATGATCCCGCCTATACATATCATCATTTGGGATATCTACTGAACCTGTTAGTGATGCTCTCAGCGACATGTTGGCACTGCCAGCAAAGCTTCAATCATAGTCGCCAGATCGGCTGCCTCATCCCCAAGCTGGTGAAGCCCCTGGGCAGCAAGCGCTACAATGATTTGGTCAGCGAATTCCTTTTYCAGACTTTACATCAACGCTTCYTTGTCACAGCCCAGCACTTTTTCAGCCTCAATTTACATCTCTTGAGTAGTGTGAGTTWAACAMCTAAGTGA
>g22a name=Gr23aA; type=CDS; loc=scaffold_92:179810-180700(-); func=pseudogene; length=891; species=Dnig; release=r1.0;
ATGAATTCTGTGGAGTGCCTAACTGCCCGCTGTCTATTGGGGATTTACTGGCTGATGGGTTTGGGGCCTTTACCATTTAGATCCGAACTATTGTGGTTGCTGCTCGCTTTGCTGGTACGTTGCATTTGGTTGGGTTACTATCTGGTGATGCTCTGGATCGGCTGCAGTTACTTAATGGAAGATGGTAAACTAAGCATCGGTTATGTCACTGGCACAGCACTCTTCTTGGGCTACTCTGTACTGGGCCTGCTGATACAAGTGGAGAGCATGGCTAAGCATCGCCCATATGTACGTCTGGAAGATTTGCGCTTTCAACTGCAACTGCAGATGCAACGTCTGGGCATGTCCCGGGGCTGTCGTCGTTCTGTGCGTCTGCTGCTGCTCCTGGGCACACAGGTTGCCAGTGATATCTCCAAGAGCTGGGCCAATTCACAGTACAGCATTTCACCGGTTTACATAATATCCTTGCCACAGAATTGGCTGCTGCGCTTTCGCTACATTCAGTTGCTGTGGCAGCTCATGGAGTTGAATCAACGTACGCTTCAGTTGCGCCACTCGCTGCTAGGTCTGGCCACCGGCAATGACGTATGGCAACCCTACGGGAATGGCTGTCAGGACTGGAAACAGTTGCAAACTCTGCGCAAAAGCTATGATCGGATTTACGAGAGCTACGAGGCCTTCGGCGATTGCTACGGCTGGGGCATGCTGGGACTGCAGATGATGTGTGGCCTTGAGTTCGTTTCCAATGCGTACTGGATAATCACAGAGGCCTATATATCGCAGCGGCTCTATATGATCATCTATAATGCCAACAGCTGCTTTGCCATGGGCACTCTCATCATKGCACTCTTCTGGTATGGCGATGCAAGTGAAGCAAATGTGAGTAAATAA
>g10c name=Gr39aA; type=CDS; loc=scaffold_592:19181-20140(-); func=pseudogene; length=960; species=Dnig; release=r1.0;
ATGTTCATAGAACGAAAASAGCAACAACTRTTTAAYTTGATACGCTTCCAACGTTATTTGGGACTAAATGATATCGACTACTCGTTGCACTTMCAACGCTATGTGGTGCATCCAAATTGGTMCTCCTATACGGCACAGTTCTTGATGCTGGCCATAGGTTGCCTTTCGCTACGTGGAACTCTAACAGGGCAGTGTGTACATAATGKCGAAATGGTGTCCAAGCCGGTTGAGATGTTTAACTATATACATCTGTTGGCGGCGCCAATTACGCAGCTGTTGGTCAACTTTTGGCTAAGGATACAGCAGKAAACACAGGAGATTCTACTGCAGAGATTGAGTCATTTGGCGCTGCGCTTGCAGGTGGAAGTGGAGGCGTTGCCAAACCCCTTGTGGCTTTATCGCCTTTGGATAGGCAGTGGCATTTTCTATGCCCTACATATTAGCTACTTTGCCGTCGTATACTGGCACTATTGTCCCCAAATCGAACAGATATTTAACTTCATCTGCTTCTTTTTGAATCTGCTCCGCACGTTTTTTGTCATCACCTGCTACACATCCTTGGTGAGTGTTGTGTTGAGCCTGTTGCAGGCGCACGCAGCTCAGCAGTTCCTGGCAGGACATCCGATCAGTCTGGAGCAGTTGGCAGACAGCTTATGCATCTATGATGAGATACTTTTGCTGTGCCAAGAAGAGSTTYTCAAAGTCTTTGGTGTTGCGGTGCTGATTAATTTATTATATCTGGGACAGAATTCCATATTTGTGGGCTARCTGGCCWCGTTGGAGCAGCGCTTRTCGTATGTGGAAGTAATGGTCATCGTTTCTTGGATGGCATTGCACATTTTGTATATGTGTATGCCGTTAACGATCAATAATTTGAGCAATGAGGTGAGTAATTTTGASGATGDTTTTAGTGGGAAAAGATKGYGAAGCMWATGCAAATMAAATWTATTTTTGCTTTAG
>g10b name=Gr39aA; type=CDS; loc=scaffold_592:20416-21333(-); func=full-length; length=918; species=Dnig; release=r1.0;
ATGTTGCAGAAACCACTTCAAGGAAAACTTTTAACATTTATACACTATCAACGTTACTTGGGACTAACCGATATCGATTACTCTAGCATTTTTGASTGCTATGTGATTAATGGAAACTGGATTTCTTACTGCATTCAGTTCCTTATTCAGGTCATAACAATTGGTGCTTTTTCCGCACCGACGGAGGCGACATATGTGGATTTGTTGTCAGAGACWGGAAACATGTTCCATCACATAGTTGTCCTMMCCATGCCGACCACTCAGATATTGGTGACCATCTGGATACGTTTTCAGCAAGAATCACAACGGATTTTACTGCAGCTATTAAGCAATTTAGCCAAGCGTCTAAAAGTAAATACATTGGAGCTAAAACTCCCCCGTTGGCTCTACCGCCTCTGGATCGCCAGCAGTATTTTGTATGCCGTCAATCTGACAATATCTCATTTTTATTGGAATGCAAATCAGGAAAAGGGATATYTAGGATATGCGTTCTATGTCCTCAACTWTTATGTGATGGTTSTGCGCATGAATTTTATCATCACTTACTACACTTCCTTAATTCATATCGTTATAATCCTGCTGCAGYCGCAGACGGATCAAATGCAGTCTATAAAAGTTGGATCCCGCATATCTCGGGTGGAACTGGCCAAAAGTTTTCGCATTTTTGATGAGKTACTTTTGCTATGCCAGGAYGAGATTGTACAAGTTTTTAGCGGTGCTTTGTTGATTAGTATTCTGTATATGGTWCTCGATGCCACATGTGTGTGTTATGTTTCAACATTGACGGAGCGGTTCTCATTTGGGGAAGTCGRCTTTATAATCGGTTGGTTAGTTCCKATTTGGGTGTATCTAGGTATGCCACTGGTCATAAATACCCTAATAAAGCAGGTGAGTTTCAATATGTGGTTTAAATATTAA
>g10a name=Gr39aA; type=CDS; loc=scaffold_592:18043-18924(-); func=pseudogene; length=882; species=Dnig; release=r1.0;
ATGCAGCCCCAAAGGTTGCTCGGCTATTTGCACTACCAGCGCTTTTTTGGTCTGACTGATATCGATTACTCAGGCTGCTTGCAACGCTATGTGGTGCATGCAACTTGGTGCTCCCGCACCACACAGCTGTTGGCATTGTGCCTCATAATTAGCACCTTGATCGGAGGCATAATGGACCTAAATGTCGAATTTTTTGGCATGCAGTCGAAAGTGGGCCAAACATTTTACCAAATTGTCATAATTTCATCACCGACAACCGAACTGTTGATATATCTTTGGCTACGCCTTCAWCAGCAATTGCAGAAGCGTCTGCTCAATCGTCTCACCGACTTGGCCTTGCGCCTACAAGTGGATACCATGGCATTGAGCCGACCACGTTGGAACTATCGCATCTGGTTGGGCGTCAGCCTGTTCTATCTCTGCTCTTTCGTCCGATATACGATAATCAATTGGAGTAAATACCAACAGCCGAATAAATTTGGCAGCCTTCTCTGCCTGTGCATGCATCTCTTGCGGGTCGATTATCTCATTACCTGCTACACATCCCTAGTTTGTGTCTTTATGAGCCTGCTGCAAGCACAGGCAGATCAARTGCGAATRACCCCTCTCATGTCKKTGGAGGAGCTGATCAGCKGTCTATGCATTCACGATGAACTGTTGCTGCTGTGCCAGGAGGACATGTTGCAAGTATTTGGCGGAGCTATGATTTTTCCATTTTTGTATTTTGTTCTGGATGCGACATGCATATGCTATGTATCTACGTTTGAGGATCGGTTCTCATATCTCGAAGTGGTGTTGGTGTTTACTTGGTTGGGGCCCCTCTGCTTCTATATGATCACGCCCTTGACTGTTAACGAGGTGGCCAGGCAGGTGAGTTTATAG
>g9 name=Gr98b; type=CDS; loc=scaffold_170:156618-157997(-); func=full-length; length=1161; species=Dnig; release=r1.0;
ATGAAGGGTCAACTGCTGGCAGCTGCGCGTCCTTATCTGCAGGTGTTTTCGCTGTTCACGCTGATGCCACCGCCCAGCAGCTATGAGAGAGGATCTCGAGAMTGCCGGAGGAAGCTATTGTTATTCGCCTTTGGTTGCTACACATTTTGTGTCTTTCTGCTGGGCGTATATGTTACCCACGTGAACATGGCTGCGCTTGACGTCGAAATAAGTCAGCTGGGCCTGGTGCAAAAACTCTTCTACACAATAGTACTGGCCACAATGCATATCTGTGTGTTGATGCATTATGGTCGACTGGGTCGCATTTGTGAGGAAATAGCAGCTCTGGAGCTGAATATAAATACGCTTTCCCAGTTGTATGGTGGACTGCGGTTGCGCCACGACTTTCGTCATCGTTTGGCAATCTTTATTGGACCGTGGCTGGTTCTTCTATTCACTGCTTTTCCGCGCATAACGATTCCCGTACTGACGGACTATTTGAGTTGGCACAGCAAGGCTCTCACCGAGTTTTTAATGCTGGTGCTGCAGCTTAAGAGTGTGGAGTATGTTTTGTTCGTAGTGATAGTACAGGAACTGCTGCAACGCCTGCGCCGCTCCCTCATCCAGCTGCAGCAGGAGCTWACCACCTGCGAGCATCTCGACCAGCTCCAAGCACTCTGTGCAGCACTGCGACGCAATAAAGAACTGCTATTTCGTATTTGGAAGTTGGTGTGCGAACTGGAAACATACTTTATGCWGCCAATGATCATACTATTTCTGAACAACGGTATCTCCATGCTGCARATCGTCAATTGGGTGTACATACAGGCGCTCAATCCGAACGATTGTCGTTATGGGCGCGCTTGCTACTTAATCTTTCTGCTAATCAATCTTTTGCTGCCCTGCTGGTTTAGCCAAAACTGCATCAACACCTACAACAGCTTTAAGCGCATTATTCACAACGATTGTTGCGTTTTTGGTAGCGGTATGCCGCCATTGCTCAGCAATGCTATCCTGGAATATGCTTTGCAAATGGAACACATGAAGGTTCGTTTCACCTGCGGACATTTCTTCGAAATTAATATGAAAAGCTACGGCGGTATGTTGGTCACTATAATCAGCTTTACCATTATTTTAATACAATTCAAGATTCAGGGCTTTGTATCACAACAGCAGCGATAA
>g2629 name=Gr66a; type=CDS; loc=scaffold_0:1185762-1187553(-); func=full-length; length=1536; species=Dnig; release=r1.0;
ATGTCCCAGTCGATGCCGTCGGTGCAGCCATTGCTGCTCCAATTCCAGCAGCTGTTTTTCTTATCAAAATTGGTGGGCGTGTTGCCACAGGATTTGGCCTGGTTTCGCCATAAGAACGTGCTAGAAAAATCACGCAATGGCATGTTTTATATGCTAGGTGCTTTGATCTTTTATGTGGTACTGTATAATCTGTTGATTTATTCGTTTGGTGAAGAGGATCGCACCTTGAAGGCAACACAGAGTACCTTGACTTTTGTTATTGGCCTGTTTTTGACCTATATTGGTCTCATAATGATGGCCACTGACCAGCTAACAGCGCTTTTTAATCAGGGACAACTGGGAGAGCTGTACGAACGCATACGCGTAGTAGAYGAACGTCTCTATCGGGAACAGTGCCTGCTGGACAACAGCTGCATAGCAAAGCGMATTCGAGTAATGCTCATTATGACCGTTTTTTTTGAGCTCTTCATACTGCTGGCCACATACATAAAACTGGTGGATTATACACAGTGGTTATCGCTGCTGTGGATTGTCTCTGCAGTGCCGACTTTTATCAACACTCTGGACAAAATTTGGTTTGCGGTATCGCTATACGCGCTAAAGGAACGTTTCGAGGCTATAAATGCTTCACTTGACGATCTAGTGACCGAGCACGAAAAGCACCTGGCCTTTTTAACTGGAGATGATGGAAATGATGATGCTGGGAATCATACGGCAGACAGCTCCCAATCGCAGCCGCCGCAGTACGATGCCAATCTGGAGTATTTGTACAAGGAGCTGGGCGGCATTGATATGGGTTCYCTTAGAGGATCTGGCAGCAAAAACAGAAATAGGACTAATCCAAATCAAATGATGAACATGGCTCACGAAAGTGAGTTGAGTAATGCGACCAAGGTGGAGGAGAAGCTGAACAATCTATGTCAAGTGCACGACGAGATCTGTGAGATAGGCAAGGCAATGAATGGTCTATGGAGCTATCCGATTCTCTCGCTTATGGCCTACGGTTTCTTGATATTTACGGCTCAACTATATTTTCTATACTGCGCCACTCGCTCGCAATCGATACCCTCGCTGTTTCGATCGGCAAAGAATCCCTTTATTACGGTCATCGTCCTGGTSTACACTTCTGGCAAGTGTATTTATCTGATTTATTTGAGCTGGAAAACATCACTGGCCTCGAAGCGAACTGGGATTAGCTTGCACAAGTGCGGAGTGGTGGCTGATGAYAATCTGCTGTACGAGATTGTGAATCACTTGTCGCTGAAGCTGCTKAATCATTCGGTGGACTTCTCTGCCTGCGGCTTCTTYACGCTGGATATGGAAACGCTGTATGGTGTCAGTGGTGGCATCACTAGCTACCTTATTATACTCATACAATTTAATTTGGCGGCACAGCAGGCCAARGAAGCCATACAGTCATTTAACAGTTTCAATGATACGGCTGGATTAGTGGGCGCTGCCACTGAATTTGACAATGAGAGCTCAACATTTTACAATCTGGTGACCACCACCATGATGACACCATCTAATTACTAA
>g110 name=Gr47b; type=CDS; loc=scaffold_10:894335-895559(+); func=full-length; length=1164; species=Dnig; release=r1.0;
ATGCAGCGCTTGGCGACGGACAGCGTCGATGGCTTCGTCTAYTGCTACGACAGCCTCTACCGGCTGCTCTTCTATTGGGGCGTCATTACCTTTCGGCTGCACAGCCAGCAAGCTGGTGGACCCCATTCAACGCCCCTGAGAGTCACCTATGCATTGATAGTCCGTTTTGCTCTRGTCGGTGGCTTTATWGCCGGSGTCAGCGTRAAGCTGAGCGATCCGCAAATGTCGCTGGCCATGTTTAGTCATCTGTCGCCGCTGGTCAAGATCATCTTCTCGTATGAGTGCCTCTCCTGCATCATCACCTACACTGAGTACTGCATATCAATGGATACGCAACGCCGGGCGCATATTAGGCTGCTGGCGGGAATGCAGCTGCTGGACGCAAAGATCTCGACACAGTTTCCTTATGTCCGCTGGCGCTATGATCGCAGCAGGTCCAAGTACTGGTACGGCACAGTGTGCATTACCTGCGGCTATATGGCCATCTCGCTGGCACTCATGTTTGATACGACGCACTGCAGCTGCGGCTATGTGTCCACAATACTCATTGCCAGCACCTATGCCATGCTGAACAGCACACTGGGTGTCATGGGCTTTATACACATTGGCCTCATGGATTATCTGCGCATACGCTTTCGCCTAATCATCAAGCTGGCCCGCCAACACTACCAGGCAGCGGAGCAAGCTGCTGCTGAAGGTGCCTCCGACCAGGAGCTGCAGCGGGACGTGGTCCAGCTGTTCAAGTTTGCCAAGCGCTGCTCCCAGCTCTTGTCGGAGTTGAATGAGGTGTGTAGCTTCGTGGCCGCCGCTGGCATCTTCTACGACTTTACGCACATGACCTGCTTTGTCTACATGCTGTGCCAGAAGGTTCTGCGCCATGAGCCTTGGGACACGCAATATGCCTTCATATCGCTGCATCTGGTCCTTCACATCTACAAGGTGCTCATGACCAGCATTTATGGCTATTTGCTGCAACGTGAGAAGCGCAACTGTCTGGGTGTGCTCAGCAACTATGCCGCCCACTTTGGCAACCAGGCGGATGCGCGACTTCACGTGGAATGCTTTCAATACTGGCGCATGCACAATAATCGTGCGGCAACCATTGGCACCAGTTTTCCMTGCAACATATCCCTGATCTACCTGGTAAGCCTAGCAATTCCTTAA
>g167 name=Gr28a; type=CDS; loc=scaffold_107:61928-63643(-); func=full-length; length=1344; species=Dnig; release=r1.0;
ATGGYTTTAAAGCTCCTGGAGCGCATTTCGCAGGCGGACAATGTATTCCAATCGCTGCGACCCCTCACATACATATCCCTGGTGGGCCTGGCGCCCTTTCAACTGAATCTAAACTCGGACAAGGACGTGCACACMTCCAATTACTCCTTTGTCGCCGGCATTGTGCACTATTTGTTCTTTGTGGTGTGCTTTGTGGCATCGATACGCGAGGGYGACTCCATCATTGGCTACTTCTTTCAGACGAACATCACCAAGCTGGGCGATGGCACCTTGCGCCTGACGGGCATCATCGCCATGTCCACAATCTTTGGCTTTGCCATGTTCAAGAGGCAGCGATTGGTCAACATTATACGGAACAACATTATCGTGGACGAGATCTTTGTGCGKCTGGGCATGAAGCTGGACTATCGACGCATTCTCCTATTCAGTTTCCTCATCTCGTTGGGCATGGTCATCTTCAATGTCGTCTACCTATGTGTCAGCTATGGCTTGCTGGTCAGTGCCACCATCTCACCTTCATTTGTTACCTTCACGGCATATGCTCTGCCCCACATCAACATCAGTCTAATGGTCTTCAAGTTTCTGTGCATCACCCACTTGGCCCAGAGTMGGTTTAGTATGGTTAATGAGATTCTGCAGGATATTYTGGATGCGCATATTGAAGAGAACATCTCGCTGGAGCTGTCGCCAATGCACTCGGTGGTGAATCATCAGCGCTACGCGCATCGGCTACGTAATCTGATCAGTACGCCTATGCAGCGGTACAGTGTTACCTCGATTATACGCCAGAATCCGGAGTATGCCATCAAGCAGGTGGCCAACATACACAATCTGCTCTGTGACATTTGCCAGACAATCGAGGAGTACTTCACCTATCCGCTGCTGGGCATTATAGCCATCTCGTTTTTGTTTATACTCTTTGATGACTTTTACATWCTGGAGGCACTGTTGAATCCCAAGCGTTTGGATTACTTTGAGGCCGATGAGTTCTTCGCCTTCTTTCTGACACAAATGCTATGGTACATTGTGATTATATTTTTGATCGTGGAGGCCAGCAGCATCACCATYAGACATAGCAGCTTCACGGCTGCCATTGTCCACAAGATCCTCAACATAACCGATGAGCCCGATCTACGGGATCGCCTCTTTCGCCTGTCCCTGCAGCTCACCCACCGGAAAGTAAGCTTCACTGCCGCCGGATTATTTCGCTTGGATCGYACTCTAATATTTACGATAACTGGCGCCGCCACTTGCTACCTCATCATACTCATACAGTTTCGTTCCACTCACCACGTTGAGGAAGCTGATGCCTCGAATATTACGGACTATATGCAACTCGACTAA
>g1818d name=Gr28bE; type=CDS; loc=scaffold_107:64374-65840(-); func=full-length; length=1275; species=Dnig; release=r1.0;
ATGAGGTTGCCGGACTATTTGCATAGACTGGCGCATCCAGTTAACGTCTACGGCTGCTACCGTCTGACATTAGGTCTGGCTCTATTCTTTGGCATTGTGCCGTATTCGGTGGACAGTACTGCGGGTCGATTACGACACTCCGGTTTCGGGTTGGCCAACGTCATCGGACGGATGTGCTTCTATTCGCTGAACTTTTTCTTTAGCTGCTTCGAACGTCGCTCCTTGATGCTTAGCTTTKCGCTGACGGATGTGTCGAAATTTACAGCCGATCTGGAGATATTCAATGGCATGGCTGGAGTATTGGTTGTGCTAATCGCCTCCCTCCTGAACCGTAAACGTTTGGTACAGTTGTTGGCTCTCTTTGATGGCCTTGAACGTGAGGCATTTCCCCGAGTCGGTATTAACTTTGGCCAGACGCAAGCGGCTCGGGAAATCAATGGCTTGGCTGCATTTATGCTATTCACACTGATTGGCTTTGTTGCCTACAGCTTAATCTCGATTTTCCCAGACGCAAGGACCTATGTGTCCTACTCGGCAATTGTGAGCTTCTTTTCGCCAAACTTTATAGTCTGCACAGTTAGCATACTCGTTTTGAAGAATCTCTCCCATCAGTGGGACACACACAGCATTAAGGCSGTCCAGAAGACACGTTCGCTGCAGTGTCTGGACTCCTTTTCAATGTACACCATTGTGACAAAGGATCCGGCTGARATMATACAGGAGTCCATGGAGATACATCATCTGATCTGTGAGGCAGCTGCCACGGCCAACAAATACTTCACCTATCAACTGCTAACGATCATTTCAATTGCCTTCTTGATCATCGTCTTTGATGCCTACTATGTCCTTGAGACTCTGCTGGGCAAATCGAAGCGAGAGAGCAAATTCAAGACAGTCGAATTCGTCACCTTCTTCTCCTGTCAAATGATATTGTATTTGATCGCRATCATATCGATCGTTGAGGGCAGCAATCGGGCCATCAAGAAGAGTGAGAAAACTGGAGGCATTGTTCACTCGCTGCTCAACAAGACGAARAGCGCGGAGGTGAGGGAGAAGCTGCAGCAGTTCTCCATGCAATTGATGCATCTGAAGATCAACTTTACAGCTGCGGGTCTCTTCAACATCGATCGCACGCTCTACTTTACGATCAGCGGTGCTCTGACTACTTATCTCATCATCTTGCTGCAGTTTACATCGAATTCGCCGGGCAATGAGAGCGTAAATGTTATTGAATGCTGTGACTCGTTTCATAATGTAACGAATCGTACGCTTTAG
>g1818c name=Gr28bD; type=CDS; loc=scaffold_107:64374-66744(-); func=full-length; length=1320; species=Dnig; release=r1.0;
ATGTGGCCAATTTGGAGGCAGTTATTCAGTCCACGCGATGCTTATGGCGCTGAGCAGACGCTGCTCCTGTTCACCTATCTGCTGGGTCTRACTCCTTTCCGACTGCGGGGMSAGGCAGCCGAGCGACATTTTTATCTGTGTCGCTTGGGCTATCTGAATGCTCTGCTTCAGCTGAGCTTCTTCGGCTATTGCTTTATGTCCGCTCTCATCGAGCAGCAGAGCATTGTGGGTTACTTCTTCAATTCACCAATCTCGCAAGTGGGAGACTCCCTCCAGAAATTCATTGGCATGACCGGAATGTTCACCCTATTCCTCTGCAGCGGCTTACGCGTRCGTCATCTGATACGACTCTGTGATCTGATAGCCTGCATTGATGACCACCTGCTCAATGTGGGTGTGTGGTTCAACTATGGCAGAATTATGAGACTGCGACACTCGAAACTGTTCACCATCTGCTGCGTGCAATTGGTCTATTTGTCCAGCTCCATTTGCATGCTGCTGTGGAATGATGTTCGACCCAGTTATCCAGCAGCCGTTGCCTTCTTTGTGCCAGAAGTGTTTCTGCTCAGCGTGGTCCTGCTATTTGAAGCTATTCTTCATCGCTGCTGGCAACACTATGAAGCTTTAAACAAGGTTTTGAAGAATCTCTCCCATCAGTGGGACACACACAGCATTAAGGCSGTCCAGAAGACACGTTCGCTGCAGTGTCTGGACTCCTTTTCAATGTACACCATTGTGACAAAGGATCCGGCTGARATMATACAGGAGTCCATGGAGATACATCATCTGATCTGTGAGGCAGCTGCCACGGCCAACAAATACTTCACCTATCAACTGCTAACGATCATTTCAATTGCCTTCTTGATCATCGTCTTTGATGCCTACTATGTCCTTGAGACTCTGCTGGGCAAATCGAAGCGAGAGAGCAAATTCAAGACAGTCGAATTCGTCACCTTCTTCTCCTGTCAAATGATATTGTATTTGATCGCRATCATATCGATCGTTGAGGGCAGCAATCGGGCCATCAAGAAGAGTGAGAAAACTGGAGGCATTGTTCACTCGCTGCTCAACAAGACGAARAGCGCGGAGGTGAGGGAGAAGCTGCAGCAGTTCTCCATGCAATTGATGCATCTGAAGATCAACTTTACAGCTGCGGGTCTCTTCAACATCGATCGCACGCTCTACTTTACGATCAGCGGTGCTCTGACTACTTATCTCATCATCTTGCTGCAGTTTACATCGAATTCGCCGGGCAATGAGAGCGTAAATGTTATTGAATGCTGTGACTCGTTTCATAATGTAACGAATCGTACGCTTTAG
>g1818b name=Gr28bC; type=CDS; loc=scaffold_107:64374-68042(-); func=full-length; length=1371; species=Dnig; release=r1.0;
ATGGACGTAGAGAAGGATAACAATGTGGCAATCGAACATCCRTTGCGCCGTCGCTTGCGTTGCTTGCTGTCCGCCAAGCAGCTGTACGAGTCCTTGCGTCCGCTCTTCCATGTCACCTATTTTCATGGATTGACATCGTTTTACATTAGCTGCATTGGCAAGACTGGCCGCAGGGAAATCAAGAAGCGCTGGTTCGGCTATATGAATGGGATTGTCCACATCATCATATATATCGTGTGCTATGTTTTGACCATAAACAACAACTGTGAATCCGTGGCCAGTTACTTCTTTCGCTCGAGGATCACCTATTTTGGCGACATGATGCAGATCGTCAGTGGCTTCATTGGCGTCACTGTCATCTATCTGACGGCCGTCGTACCCAAGCATCGACTGGAGCAGTGCCTGCAGATGTTCCACACCATTGATCTTCGACTGCAGAGTATCGGCGTCAAGATCATGTATAATAAGATACTGCGGTTCAGCTATGCGGTCATGATCTCCATGCTTCTCGTGAACTTCTCCTTCTCGTGGGGCACCTTCGCCGTGCTGTACTCATCGAATGTGTTTCCAACTTATGCATTACATTTCACATTCATCATCCAACACACGGTCATTGCGATTGCCATAACCATGTTCTCCTGTTTCACATATCTAGTGGAAATGCGCCTCGCTATGGTCCACAAGGTTTTGAAGAATCTCTCCCATCAGTGGGACACACACAGCATTAAGGCSGTCCAGAAGACACGTTCGCTGCAGTGTCTGGACTCCTTTTCAATGTACACCATTGTGACAAAGGATCCGGCTGARATMATACAGGAGTCCATGGAGATACATCATCTGATCTGTGAGGCAGCTGCCACGGCCAACAAATACTTCACCTATCAACTGCTAACGATCATTTCAATTGCCTTCTTGATCATCGTCTTTGATGCCTACTATGTCCTTGAGACTCTGCTGGGCAAATCGAAGCGAGAGAGCAAATTCAAGACAGTCGAATTCGTCACCTTCTTCTCCTGTCAAATGATATTGTATTTGATCGCRATCATATCGATCGTTGAGGGCAGCAATCGGGCCATCAAGAAGAGTGAGAAAACTGGAGGCATTGTTCACTCGCTGCTCAACAAGACGAARAGCGCGGAGGTGAGGGAGAAGCTGCAGCAGTTCTCCATGCAATTGATGCATCTGAAGATCAACTTTACAGCTGCGGGTCTCTTCAACATCGATCGCACGCTCTACTTTACGATCAGCGGTGCTCTGACTACTTATCTCATCATCTTGCTGCAGTTTACATCGAATTCGCCGGGCAATGAGAGCGTAAATGTTATTGAATGCTGTGACTCGTTTCATAATGTAACGAATCGTACGCTTTAG
>g1818a name=Gr28bB; type=CDS; loc=scaffold_107:64374-71655(-); func=full-length; length=1332; species=Dnig; release=r1.0;
ATGTCCACTGCGTTGCGTCGTGTGCGAAAGTATTTTATATCAAGGCAGGTCTATGAGGCACTGCGTCCACTCTTTTTCCTCACATTCCTATACGGCCTGACGCCCTTCCATGTGGTGCGCCGAAAGATGGGCGAATCGTATCTGAAGATGTCGTGCTTTGGCATCTTTAATATTTTTGCTTACATCTTGCTGTGCAGCATMTGCAACATCACAGCGCTGCGCCAGGGCGAATCAGTTGTGGGCTACTTTTTCCGCACTGAGATTTCAACTCTTGGCGACCGYYTGCAGATCTTCAATGGACTMATTGCTGGCGCTGTCATCTACACATCGGCMATATTAAAGCGCTGCAAACTKCTGAGCACATTGACAATTTTGCACAGTCTGGATACGAACTTCTCCAACATTGGCATACGTGTGAAATACTCAAGGATCTTTCGCTACACGATCATTTTGCTCGTCTTCATGCTGCTCATTTTGGGCGTTTATTTTGTGGGCGTATTCCGGCTACTCATCTCGTTCGGTGTTACTCCCTCCCTCTGCGTCTGCATGACCTTCTTCCTGCAACATACGGTGGTCGCCATCGCAATTTGTTTGTTCTGTGTGATTGCCTTCAGTTTYGAGCGGCGCTTGTGTATCGTCAATCAGGTTTTGAAGAATCTCTCCCATCAGTGGGACACACACAGCATTAAGGCSGTCCAGAAGACACGTTCGCTGCAGTGTCTGGACTCCTTTTCAATGTACACCATTGTGACAAAGGATCCGGCTGARATMATACAGGAGTCCATGGAGATACATCATCTGATCTGTGAGGCAGCTGCCACGGCCAACAAATACTTCACCTATCAACTGCTAACGATCATTTCAATTGCCTTCTTGATCATCGTCTTTGATGCCTACTATGTCCTTGAGACTCTGCTGGGCAAATCGAAGCGAGAGAGCAAATTCAAGACAGTCGAATTCGTCACCTTCTTCTCCTGTCAAATGATATTGTATTTGATCGCRATCATATCGATCGTTGAGGGCAGCAATCGGGCCATCAAGAAGAGTGAGAAAACTGGAGGCATTGTTCACTCGCTGCTCAACAAGACGAARAGCGCGGAGGTGAGGGAGAAGCTGCAGCAGTTCTCCATGCAATTGATGCATCTGAAGATCAACTTTACAGCTGCGGGTCTCTTCAACATCGATCGCACGCTCTACTTTACGATCAGCGGTGCTCTGACTACTTATCTCATCATCTTGCTGCAGTTTACATCGAATTCGCCGGGCAATGAGAGCGTAAATGTTATTGAATGCTGTGACTCGTTTCATAATGTAACGAATCGTACGCTTTAG
>g7 name=Gr93a; type=CDS; loc=scaffold_1227:1-1040(-); func=partial; length=1040; species=Dnig; release=r1.0;
ATGCCCGAGTACAATTCAGTTGCAGTTGGTCGCGTGGAGCTCTGCTCACGACGCCTCCTCCTGTGGCTCTACCAAGCGGCTCGAGGGCTGTCTTTGCTCTCGAGCTCATTGGATTGGGAGCGGGAGCATGTGCAGCTGAAGCCGCCGCGTCGACAGTGCAATCGTCTGTTGATCATACTGTGGCGCGCACTTCTGGTGAACATCTATTGGAACGTGATTCCGGGACTCTTCACCAAGGTGCAGACAACGCAAAGCTACGCAGCTCTAATTGCCTTGTTGCAGTCCGCATCGGTGACCATCTTTGCCGTTGGCTCCTTCATAATGCAGGTGCGGGCAGAGTCCAAATTTATGGCCATCTTGAATCGCTATATTGTGCTCTATGGACGCATCTGTGCGCTGACGCAATCGCAACAACTCTTTCCGCTCAAGTTTCCCATGTTCTACATGCTGAAGCTGCTGCTAACGCTCAGCGGCTGCCTCTACGAGTTGCCACAGCTGCTGCCGCTGCGGCACATAGTGAATATGGATATTGGTCGATTGATTGCTGGACTCATTGCCACATACTTGTGGGTGGGYACGCTCTTTCTGCTGGATGCATGTTTCCTGGGCTTTTTCGTATCCGGCGTACTCTACGAGCACATGGGTGCTCACATTGCCACAATGCTGCAGCRCATGGGTTCCATTGATGTGGATTACCAGGAGCAGCAACSACCAGATGMTCAATCSGAGACGCCTCCGCGTCTCAGTCACTATAAGCGTATGTGTGTGCTCTGCGATCGGGCGGACGAGCTGGAAGCCTGTGGCGTTATCTACAGCGAGCTGTATAATATAACGTTATCTTTTCGCTGCATTTTTCAGTGGCAAATTCTATTTTATATCTACTATAATTTTATTGTTTTACTACTGATGCTGTACGAGTATATTTTGAACTATTTGGAGGCAGCAGAGGGCGAACTGGTGCCCCTTGTAATGGTCTTCATTAAGATGTCCAACATTGTGCTGCTGATCATGTGTGCGGATTATACGATTACAAAGTCACA
>g557 name=Gr89a; type=CDS; loc=scaffold_139:36111-37668(+); func=full-length; length=1092; species=Dnig; release=r1.0;
ATGCCACACTTWGGTGCACTGTGTTTGCTGCTGCTGCTGCGACTGTGGCAAGCTCTGGGCTTGGCGCCCCTCAGCTTCAGTTGTGGGCGTGGCGCTCGCTGCCGCCGCCTGATCACCGCCAGTGCGTCGCTGCATTGGCTCGGTCTGTTGACCCTGTCGCCGCTACTCCTACGCCAGAGTGYGGCCCTCTACGAGGCAACCAATGTGCAGCACTCGGAGCTGTTCCGGCGGATYGCACTGGCCACCATGGCTGGCGATGTGGGCATCTCGCTGGCGCTGCTGGGCACGCACATCTGGCAGCGCCAGCGATTGGCCAAGCTGCTGAATGGAATGGAGCGACTGCATCRCCGTGTACGGCTGAGCTGGCCAGCCACGCTGCTGCTGTGGGCCAAGCTGCTGCTCTCGCTCTACGAGCTGCTCTGCAATGTACCCTTCCTGCAGCAGAATGCCGCCCGGCTGCCCTGGCTGCAGTTGCTCGCCTACAGCGCCCAGCTGTATGTGCAGCACGTGAGCAGCGTCTTTGGCAACGGYGTCTTTGGCTGCCTGCTCCTGCTCCTGGCCAGCATTCAGCAGCTGGAGCGGCAGTGGCAGCAGTTGCCAAGCGATAAATCGCAACTGGAGCGTCTCTTGCGCAGGGAGCGTCGCTTGTTGCAGGTGTGCTTGAACTTCATTGGCGTCTTTCAGCTGGGCATCTTTCTGCTGGTCATTGGCAACTTCATCAACATACTGGCCAATATGTACGCCTACATGTCCTACTTTGTGCAGCAGCACGGCATTCCGCTGACCATTTCCAACTACTGCATGATTGTCGCTGTTCAGCTGTACGCCATCATTCTTGCCACTCATCTSTGCCACATGCGCCACTCATGCCTGCGGCAACGCTGCCTGGAAGTGTGCTATGTGCCACAGGAAATGACCACAGAACAGGCCATGTTGCCCACACCGCTGCTGCTGTGGCCCTTGGATTGTCTGCAGTTCTCCATATTGGGTCTATTCACCTTGGACAATGCCTTTTGGCTGTTTCTCGTCTCTTATGCTGTGAATTTTATTGTCATCATTCTGCAATTTACGGTGGAGCATATGCAATATTGA
>g1061 name=Gr97a; type=CDS; loc=scaffold_14:327602-328158(+); func=partial; length=500; species=Dnig; release=r1.0;
ATTCTCGTCGAGGTGAACCGATTGCAGACACCCTTCGAGATGCTTCTACAGAAACCATACTATCGCATGCAGCGCTTCTGTGAGCTGGCCGACCGTCTGGACGAGCTGACCTCTAAGTATACCCTGTCCACTGGTTTCTCCATGGWCTACCTGGAGCTAACTGCCTTCTCGCTGGTAATCTCGATGGCCATCAACTTGATTAGCACAACKCTGGGATTTTACACACAGTATCAGGCAATTGCGGATTATACTATGCTTGAAGAATCCTACGATATACCCCGAGCAGTGGCAAATTTGGTTTTTCTAGTGGTTCCGTTTACGGAAATATATTTGGTGGCACGTTTAAGTCAACAAGTTATAGATGAGGCCAAGGAAACGGGAAACTTGCTCCAGAAGATGAATTTGGAACACGCTGATATTCGCTTTAAGCGGGTCGTTGACGTTTTCTGGCTGGAAGTCTCTTTGATTAATTTCAAGTTTGTGCCTCTGGGTCTGGTTGA
>g2688 name=Gr77a; type=CDS; loc=scaffold_157:13117-15036(+); func=partial; length=1779; species=Dnig; release=r1.0;
ATGTGGCAAGACAAGCTCAGCAGGGTCCAACAGTTGCTAACAAGCGGCACACTGCGAACACTTCACCTGCTGAGCCTTCTCTTTGGCCTGTCGGCCGCAACAGCACCGCCCAACACCACGGGAATCCGACGGGTGCAACTGAGTTGCTATTGGCGCCTGCATGGCTATCTGGTGCTGGTCTTTGTCCTCTGCTACTCACCGTATGCATTCTACACTGTGTACACACGCATGGATTTTCTGCGCCAGAATCGCTTGCTGCTCATCGTCGGCTTGCAGCGATATGCCCTGTTGTTGTGCGCCTCACTTGTCACGCTCTACAGGCACACGACTCGTCAGCGCCGCATCATCGCCTGGGTAAACAAGCTGATCTGGTGTCGCCACCAGCTGCTGCGGCTGTTGCACACAGCAAAGCTAAGGGAGTCGGCCCAGCAGCTGCACACACGTGACCATTTGACGCTATATCTTTTGGCCGTGTCCCTCGTTTGCTCATCCAGCTATTCGATTTTTGTCCTCATCCACGATCCCCTGGCGCGTCGCAGCAGAATGTATCTTTTTACCGTGCTCTTCTTCTATGGCTGCCAGCTGGCTCTGCAGCTGTGCCTGGCATTCTATCTGCTCGCCCAGCTGCTGATTAGCCACCTGTCGCATCAGTGCAATCTGCTCTTGGCACAGATACTCACAGATGTGGCATCCGTTGCTGGCCTCCGATGTCTGCCCCATCGTCGGCGCTTGCATGACGCACAGCAGCATTGGCTGGCGTTGGAGCTGTGCCGCTTGTGGCGCCTGCAAGGACAACTGATGCAGCTCAGTCGCCGCCTCTGTTCGCTGCACAGCATCCAGCTGCTGTCATTTGTCCTCTTTGCGCCCATMGAGTGGGTGACTCATGGCTTCTTCACCTACTTTGTGACCTTCAGTCGCTGGTGGCTACGMAAATTTGGCGGCCCAGCGCCGTGGAATTATTTTGCAACTATTTTCATAGTTGCCCTGTTTGTGCAACTCACTCTGGTCATTGTCCANNNNNNNNNNNNNNNNNNNNNNNNNNNNNNNNNNNNNNNNNNNNNNNNNNNNNNNNNNNNNNNNNNNNNNNNNNNNNNNNNNNNNNNNNNNNNNNNNNNNNNNNNNNNNNNNNNNNNNNNNNNNNNNNNNNNNNNNNNNNNNNNNNNNNNNNNNNNNNNNNNNNNNNNNNNNNNNNNNNNNNNNNNNNNNNNNNNNNNNNNNNNNNNNNNNNNNNNNNNNNNNNNNNNNNNNNNNNNNNNNNNNNNNNNNNNNNNNNNNNNNNNNNNNNNNNNNNNNNNNNNNNNNNNNNNNNNNNNNNNNNNNNNNNNNNNNNNNNNNNNNNNNNNNNNNNNNNNNNNNNNNNNNNNNNNNNNNNNNNNNNNNNNNNNNNNNNNNNNNNNNNNNNNNNNNNNNNNNNNNNNNNNNNNNNNNNNNNNNNNNNNNNNNNNNNNNNNNNNNNNNNNNNNNNNNNNNNNNNNNNNNNNNNNNNNNNNNNNNNNNNNNNNNNNNNNNNNNNNNNNNNNNNNNNNNNNNNNNNNNNNNNNNNNNNNNNNNNNNNNNNNNNNNNNNNNNNNNNNNNNNNNNNNNNNNNNNNNNNNNNNNNNNNNNNNNNNNNNNNNNNNNNNNNNNNNNNNNNNNNNNNNNAAGTTGAACGAACGCATCTTCAAGTTGACAGCCTGTGGACTCTTCGAGCTGAACAATGGCCTCTTATTTGGCATAGTGCAAACAATAATAATCTACACAATGTTACTCGTACAATTTGATAAGATCATGAATACATAG
>g1464 name=Gr33a; type=CDS; loc=scaffold_16:383158-385153(-); func=full-length; length=1272; species=Dnig; release=r1.0;
GCCATTGGCCTCATACCCTTGAATCGCCAGCAATCGGATTCGAATTTTGTGCTGGACTATGCCATGATGTTGATTATGCCCTGTTTGTATTTGGCCGCCTATTTTGGCATCAATTTGTCTGAGCGKTCGGGACTGCCATTTCTGGATGCCTGCAACAGTGTGTGCCGCTTGAGCAACAATCTCTTCATGCATCTRGGCGCCTTTCTCTATTTGACCATCACATTGCTGAGTCTGTATCGTCGCAAACAGTTCTTTGTGGACTTTGAGTCGCGACTCGCGGAGATCGATGTCGTCATACAGAAGTGCCGTCGGATTGCCGAGCTGGATAAGCTACGTGCCCAGGCGGTAAAGCACAGTGTTGCCTATCATTTCACCTGGCTATTTGTGTTTAGCGTTTTCATATTTGCCTTGTACTACGATTCCAGGGAATTGTATCTCACCTTCGGTGAATATGCAATAATCCCATTTATGGTGTCGAGCTTTCCATATCTGGCTGGCAGCATTATTCAAGGCGAATTCATCTATCACGTGTCTGTCATTTCGAATCGCTTTGAGCAAATAAATACACTGTTCGAGAAGATTAACCAGGAGGCACGTCATCGTCATGCCCCACTCACCGTATTCGACATTGAGAGCGAGGGCAAGAAGCAGGAGCGCAAGGCAACGCCAGCGGAAAAGGCAGCTGCCACGAAAGCCTTGTTTAGCAATGAGCCAAAACTAGCGGATGAATTGAAACGACAAAAGGCACTGCCGCCAAAACATGACGACGAGGAGGAGCTGAATACCAGCGATGAGGAGGACGATGATATTTTTGATTACAACGATGGCATCATGGGCGAGAATACTGACATATTCGGCATATTCCTCGAGACAAAGGTCAATTTCATAGTCAGCGGCAAGAGTCCKCTGCTGGATTATGTGACCTATTTGTATGTGATCTGGAGTTTCACCACAATGATTGTTGCCTACATTGTGTTGCGTCTCTGCTGCAATGCCAACAATCATTCCAAGCAATCGGCGATGATCGTACACGAGATTATGCAGAAGAAACCGGCCTTTATGCTGAGCAAYGATTTGTTCTAYAACAAAATGAAGTCKTTYACATTGCAATTCCTGCACTGGGAGGGCTACTTTCAGTTCAATGGCATCGGACTCTTTGCTCTCGACTACACTTTTATATTCTCTACTGTGAGTGCTGCCACTTCTTATTTGATTGTGCTGCTGCAGTTTGACATGACATCCATTYTGCGCAGCGAGGGCCTCATGACCTAA
>g816a name=Gr98a; type=CDS; loc=scaffold_170:168986-171287(+); func=partial; length=954; species=Dnig; release=r1.0;
AGCCATCAGATTGAGCAGCAGTTTCAACAAATGTGTAACACACTGCGGGCCCAGTTTGGACGTAAAGTGAATCTCAAGCGAATTGAATGCTACTGCAATGTTATCTACAGATTCATTTTCATTCGATTTGCCGTTTTACTGACGGTGACAATACATAATAATAATGTAGCCCTGAGCAACATATTTATTTACTTTAATGCCTACTCGGAGATTCTGTTCACTCTGCGTTGCAGTGAGTTCAGTTTACATTCTGCATTGGTGCTGGCCGTCCTTATCCTGACCATCTACCAGGAGCTGCGTGATGCCGGCTCTGATCTTATTTCGGAGCTAGAGAGCACGCGATTCGAGATCTGGTCCAAACGCAATCAGTACCTAGAGCGTATAGCGACTCTACGGCGATTACATTTACTGCTCTGGCAAACTCAGCGAGACATTGAGCTCAACTTTGAGCGCAGTCTTATCGTGGTGATGATGAAATACTTTATGGACAACTCAGTGCTTCCGTACTGGGCGTATCTTAATAGATTGTATTCAAACAATTTTCCAATGCAGCTATGGTGCACAGCCGAGGAGGTGGGTAAACTGATGGAGATCTGCACTCCCTGTTGGATCTGTACTCGTTGTAGTCTGCTGCAGCGTCAGTTTCGATCGATTTTTCATGCTATATCGGTGGATCGTCGTAATGAACTGTTAAATACCACTCTCCTCAGAATCTCGTCTCAGCTTGGACAAGAAATCAGTCAGTTTAGAATTGGCGGCTTGATAATAATCAACAATGAAATGTTGGGCAAGTTTCTATTTGGCATGTTCACATATATTTTCATTTGCATACAATTTCGAATTACCTATATAGGAAAGGTAACATATGAAGCTGAAGCCGCGCTAAGGCTCAATAACTTAACCTCAACTATTGAGCCTACCAATTTTACTGAAACTGAAATGTTTGAAATGTAA
>g816a name=Gr98a; type=CDS; loc=scaffold_170:168986-171287(+); func=partial; length=546; species=Dnig; release=r1.0;
ATGTGGCATGTGCCTGGCGAATTACACGACGCCTCTTTGCGCTTAATGCGCCGYCTAATGCACTTTCTGTTGTTGCTGCCGCCACGCCCACATTTGCATTTGAGGCTGCTCTTCACATTCGTTTTAATGAGCTATCTTGCGTTTATATACAATTGGCGATTTAGCTTTAATTACGGAGTTGTCTACGATTTTCGCAATGATCATTTTTCCCGCCACATCGACTTGTTGAACTTTGTGACGCTGATCATCGGCCATTGGGTAGTCGCAATGGAACTGATCTGGAGGAATYATAGCGAGGAGATTGAACAACAGCTGGAAAGGATGCGTTACGTGCTCCGAGTGCAGTTCGGGCAGAAGGTGAACCTCTTGCGGACTCGTCGCTACTGCAACATCATCTATATCTTGTTGGCTGTGTGTTGTCTAACTCTTTTGTCGATGACCATATATAATAATCTGGTGACAAATACGTCGCTTCTGCTTTTCTATGCCTTCTACTCGGAAATAGTGCTACTGACGCGCTTAAGTGAGTTCACTTTGTATACAGTA
>g1675 name=Gr59f; type=CDS; loc=scaffold_18:100864-102298(-); func=full-length; length=1263; species=Dnig; release=r1.0;
ATGTTGCAGCTGAAGTTGAAGCAGGCATCACGCAAGAGAAGCCAAGTAGCTGCGTGGTGGCACCCGGAAAAATCAGTTGCACCTCAGTGGTATCACAAAAGGAACTTGAATCTAACTCAGCAGCTACATAAAGCAAATGCGGAGCAGCTGCGTCAGGAGTTGCATCTTCTTCTWCTCACCTGTGTCGTAGCCGGCAGTGCGCCCTTTTCTGTRTTTCCACGCTGCTCCGGYAGATTTTATGATGCAGTGCAGCATTGCTGGTTATTAGGTTTATATCTTTGGCTTTGCGTTGCTGCCTACTGCGAACTTGGACAAAATGTAGGAAATCAGAACAATCTTGAGCGTAACTTTTATATGTTTGAGTCCATAACGTATCTAATGCATGTGCCCTGTATTATGATACTGAGCTTGGGCTGGAAGCACAAGATTGGAGAAGTCTTCGACACGATMGGACAGTTCGATTTGGCCAGTGGGTATATTGTGGAACGTTGGCAGATCAGCCGCTTTGTACGTTATCAACTTTTGCTCGTGTTGATCTTCTTCATTTGCTGGGTGCCCATTGGACTTATATTTCGCGAGCTGGATATATGGAAATTTATAATTGATATTAGTACTTATGTTTTGCCCAACATCTTGAGCAGCATATCCTTCGTGCTTTATTATACTCTCCTGCGAGGCATTTACCTACGTCTGCATAGCTTAGTTGAATCATTGGAAAGGGAGCTGAAAAGAGGTCCTTTGATCCGAAGAGGAGTACTCCAGCAACTGCGCTGGCAACACACGAATCTGCTAGACTTTACCAAAAGCGTGAATACAACTTTTGGTGTCTCAATTCTGTTRAACTACGTGAGTTCCTTGATCAATTTCAATACAAATCTGTTCCTTACCTACAAGACCATAGAAAGGCCTGAGTCCGTTAACTGGAACTGGCTCGCATACACGATTATATGGCTTATAATGCATATAGGTAAGATGTTCTGTACACTTTTCTTCAATCACAACGTGCAGCAAGAGAGCACAAGTTGCATGGCGCTGTTGAGTAAGGTTCGCACAGATAGCGAAGATTTGCAAGAGACTATCAATCATTTCATGCTGCAGCTACAAGCAAATGTGCGAGCGCATGTTGCATGTGGCCTTTTTGAATTGGATTATAAGCTAATACCAGCTCTGCTGATGACCACCGCAAGCTTGTTTATTTTTCTAATGCAATWTGACATTACGTACCAGGCACTCAACCAAGCAGTTAACGGCACAATAATTTAA
>g883 name=Gr5a; type=CDS; loc=scaffold_19:439348-443701(-); func=partial; length=1218; species=Dnig; release=r1.0;
ATGTTGCCAATTCGCTTGCGACTACATCGCATTTGTTATCAGCTTCGTCGTCGTCGTCGTCGCATGCGGCAGCAACTGCAGCAACATGGCAGCATGTTGCTGACGCAGCTGAAGCATGCAACTGTGCAACCGCAGCACAMGTCTGCCCCAATCAAGAAGCTCTCAGCATTCAATGGACGTGCCACACGGCATCATTTGCGGCACAACGGCAGCTTCTACGAGGCGGTGGCACCAGTGCTTGTGATCGCCCAGTGCTTCAGCCTGATGCCCGTGGGCGGGATTTGTGCAGCCTCCGCACAGGGATTATACTTCAACAGCCGCAGCTGGCGCGCCAGGTACAGTATGCTCTACATATGTTGCACCTCCGTGGACCTGCTCTTCACCATCAATTTGGCGGCACACAGCAAGCTGGATGTACGCAATGTGGTGGAGCATCTGCTCAGCATTATATCAGCGGTGACCTTTGATCTGTGTCCCAAGCGCAAGGATCCCGTGGAATCGTATCTGTATCTCACCGGTGCGCAGCTCTTCTACGTTTTTCCCTACTCCAACTGGCTGGGCTGGCTGGGCAAGATTCAGAATGTTATGCTCACCTTTGGCTGGAACTATATCGATATCTTTGTGTCGATCGTGGGCATCGGTCTCAGCGAGCTGCTGGCCAGGCTCACAGGACATCTGCAGCAGCTCGTGGAGCGGCCCATGCCGGAGGAGTTTTGGACTTATGTGCGCTGCACCTATCGCTCCATTGTGGAGCTCATCTATAAGGTGGACGATGCTGTTTCGGCCATTATGTTGATATCCTTTGGCAGCAATTTGTACTTTGTGTGCCTGCAGCTGCTCAAGAGCATCAACGAAATGCCATCGGTGGCGCACGCTGTTTACTTTTACTTCTCCTTGCTGTTCCTGATCGGTCGCTCGCTGGCGGTTCTTCTGTTCGTCTCGTCGGTGCACGATCGGGCGCGGGAGCCGCTGCGTCTGCTGCAACTGGTGCCGGCGGGCGGCTATCAKGCGGAGGTGTCGCGCCTGGCCAGCGAGCTGTCCGCCGATAATGTCGCACTCAGCGGCCTCAGCTTCGCCTCCGCCAACTATGTGGCGCCACGTCCGCGCTTCTATCGCACCATCGGCGCGGAGTCGGGTCAGCCCATGAGCATTGAGGTCCTGCCGCCGCCGCCTTTCCTGAGCAATCCCGTTCAGTTTGTGCCCAGCAATTGGCAGTAA
>g924 name=Gr21a; type=CDS; loc=scaffold_214:145374-146714(-); func=full-length; length=1341; species=Dnig; release=r1.0;
ATGTCCTTCTGGGCGGTCAGTCGCGGCTTAACGCCACCGGGCAAAGTGGCGCCCATGTTGAATCCCAATCAGCGTCAATTTCTGGAGGATGARCTGCGATATCGCGAGAAGCTCAAGATGCTGGCCGGCGGCAATCACATGGATGATGTCTATGTGCGCAAGCCGGATACCGTCGATGATCCTCACGAGCTKGACAAACACGATTCGTTCTATCATACGACAAAGAGTCTGCTGGTGCTGTTTCAGATMATGGGCGTTATGCCCATWCATCGCAATCCGCCGGACAARAATCTGCCGCGCACGGGCTACTCCTGGAGCTCCAAGCAGGTCATGTGGGCGATTTTCATCTACAGCTGCCAGACGACAGTTGTGGTCCTGGTGTTGCGGGAGCGTGTGAAGAAATTCATCACCAGTCCGGACAAACGTTTCGATGAGGCCATCTATAATGTCATCTTTATTAGTTTGCTGTTCACCAACTTTTTGCTGCCCGTGGCGAGCTGGCGTCATGGACACCAGGTGGCGATCTTCAAGAACATGTGGACCAACTATCAGTATAAGTTCTTCAAGACCACWGGCTCGCCCATAGTGTTTCCCAATCTCTATCCCTTGACCTATGCCTTGTGCGTCTTCTCCTGGCTGCTGAGTATTGCCATAAATCTGTCGCAGTATTTTCTACAACCCGACTTTCGTTTGTGGTACACTTTTGCCTACTATCCCATTATAGCCATGTTGAACTGTTTTTGTAGTCTGTGGTACATCAATTGCAATGCTTTTGGCACGGCCAGTGGTGCTCTATCGGATGCTCTGCAGGCGACCATACGGGGTGAGAAGCCCGCTCAAAAACTAACCGAATATCGACATCTGTGGGTGGATCTGAGCCACATGATGCAGCAGCTGGGACGCGCTTACTCCAACATGTATGGCATGTACTGCCTGGTCATATTCTTCACCAGCATCATTGCCACCTATGGCAGCATCAGTGAGATTATCGAYCATGGCGCCACCTATAAGGAGGTCGGCCTCTTTGTCATCGTCTTTTATTGCATGTGTCTACTGTACATCATCTGCAATGAGGCGCATTATGCCTCGAGGAAGGTGGGTCTCGATTTCCAGACCAAGCTGCTGAACATTAATCTCACCGCTGTGGACACGGCCACGCAGAAGGAAGTGGATATGTTGCTGATGGCGATTAATAAGAATCCGCCCATCATGAATCTGGATGGATATGCGAATATCAATCGTGAGCTCATCACCACAAACATCTCCTTTATGGCCACCTATTTGGTGGTGCTGCTTCAGTTTAAGATCACCGAACAGCGGCGTTCACAGCCAGTTTCATAA
>g1222a name=Gr64c; type=CDS; loc=scaffold_22:657154-658827(+); func=full-length; length=1263; species=Dnig; release=r1.0;
ATGAAGCAGAACCGACCGAGCAGCAATAAAAATACGCTCCAGCACGCTATTGGGCCCTTTCTGGTTCTTGCACAATTTCTGGGCGTGCTGCCTGTTAAGGGCGTCTGGCCCAGTTCTCCGGTGGAGAAGGTGCACTTTCGCTGGCTTTCTCTGCCCGTTTTCTTGAGCATCCTYATTTTGGGATTCTCCATTATGGACTGTGGCCTCTCATTCAAAGTGGTGCTGGAAAATGGCCTTAAAATATATACCATAGGATCGCTCAGTTTTAGTGTTATCTGCATTGCCTGCTTTGGCGTTTTCCTCTCACTCTCCCACCGCTGGCCMCATCTCATCCGGCAGACAGCGCGCTGTGAGTTGGTCTTCCTGCAGCCTGGCTACGACTGCCATTTGGGCCGTCAGTTTGGTCGTCGTCTGCGCCTCTGGGGCGTGGCCATGCTAGTCGCTGCAGTCGCCGAGCACTCCACCTATGTGGGCAGTGCCCTACACAGCAATTATCAACAAATACACGAGTGCAATTTGGACGTGGACTTCTGGCTGAACTATTTCCAGCGCGAGCGGCAGGAGCTYTTCTCGGTGTTTCACTTCAATTGGTTTCAAGCCCTTTTCATTGAGTGGACCACATTGGCCATGACATTTGGATGGAACTTTGTGGACATATTCTTAACTTTGATCTGTCACAGTCTGCAGATGCGATTCCAGCARATGCACTGGCGCATCCGTCAGCATGCGAGCCAGCAAATGTCCAGCCAGTTTTGGGAGCAGTTGCGCTATGATCTATTGGATCTCACTGATTTGCTGAAACTATATGACAAGGAGCTAGCCGGTTTGGTGGTCTTAGCCTGTGCACACAATATGTTCTTTGTATGTGTGCAGATCTATCACAGCTTTAGRTCCAGGGGCACCTTTATGGATGAGTTGTACTTCTGGTTCAGTCTGTTCTATGTATTGACGCGCCTTTCAAACATGATGTTTGCTGCCTCTTCGATACCCCAGGAAGCTGATGAAATATCCTATACTCTTTTTGAAATACCAACTGAATTTTGGTGCCTGGAACTGAARCGCATCCATGAAGTMATTTTGACAAATACATATGCCCTGAGTGGCATGGGTTATTTCTTTCTAACCCGACGTCTTATATTTTCTATGGCTGCTACTTTGATGGTMTATGAGCTGGTGCTAATCAGTCAAATGAGCGACTCGGAGGTGCAGAAAAACATTTGTAGTGTCGGCGCTGGCTCMTCCAAGAGCATTTTCTACTCATAG
>g1222b name=Gr64e; type=CDS; loc=scaffold_22:660032-661739(+); func=full-length; length=1326; species=Dnig; release=r1.0;
ATGAATAATATGGCGCCCAATGCAGCTTCTAAGCAGAAATTGCGGGTACGCTGGCCCAGACGTAGGCAAAAAGCTGATCAATCATATAATCATAAGGTGAAGGCGTTACTGCAGCGTGCTGATAGAGAGAGCTACGTGCATAGCGGCTCATTTGTGGAGGCCATCAAGCCAGTTTTGATCATTGCCCAAGTTTTTGCTCTGATGCCAGTCCGCGGCGTAAGCTCCAAGCATGCGGAGGATTTGAGTTTTCGTTGGGGAAGTTTACGCACCTGTTACGCAATGATTGTAGTCGTTCTCTTTGGCATTACATCTGGYTTTATGGCGGCCTTTGTCATGCGGGTCAACTTTGATTTTGATTCGGTGGAAACGGTAATGTTCTATGGCTCAATCTTTGCCATCTCTGTGGCCTTCTTTCAGCTGGCCACAAAATGGCCAGCGGTTGCTTTGGAGTGGCAAATGGTGGAGTCGCAACTTCCGGCATTGCGCACGGAACGGGAACGGTCTGCTTTGGCTTTTCATATCAGAATGATTATAATGATAGCCATAGGTTGCTCGCTGGTGGAGCATCTGTTGAGCATGCTCTCCAGCCTCTACTATGTGAATGCTTGTCCCGTGATACCTAATCACCCCATCGATAGCTATTTGRTAATAAACTTYTCCATGTTTTTCCATTTTRTCGACTACACTACGTACTGGGGCGTACTGGGAAAAGCGGTCAATGTGCTGGCCACCTTTGCCTGGAGCTTCAATGATATATTCGTAATGGCCGTCAGTGTTTCTTTAGCGGCACGGTTCCGACAGCTCAACGACTATATGCTGCGTGAGGCCAGATTGCCCACTACCGTTGACTACTGGATACAATGTCGCATTAATTTTCGAAACCTTTGTAAACTATGCAATGTTGTGGATGATGCTATATCCGTTATAACTCTGCTATGCTTCAGCAACAATCTTTACTTTATATGCGGCAARATTTTAAAGAGCTTGCAGAAAAAGCCTTCTGCATCGCACACTGCTTACTTTTGGTTCTCGCTGAGTTATTTACTTTTTCGCTCTTTAATACTCTCGCTTTATAGCGCCAGTGTTAATGATGAGTCCAAGCGTCCATTGCTCATCTTTCGGCTGGTGCCCAGGCAGTTCTGGTGCCCAGAGCTGAAGCGCTTTTCGGAGGAGGTTCACATGGATCAAGTGGCTTTAACTGGCATGAAATTCTTTCGGCTCACACGTGGCGTTGTCATTGCGGTGGCTGGCACAATCGTCACCTATGAACTGATTTTGCTGCAGTTCAACAAGGCGGACAAAGTTAATGACTGCTATGAGTACTAA
>g1222c name=Gr64f; type=CDS; loc=scaffold_22:661909-663674(+); func=full-length; length=1377; species=Dnig; release=r1.0;
ATGAGGTTTCTGCCCAAGTTGGAATGGAAAATTCGACGCTGGAAAAAACTGAAAAAGTCGACGCTGTTGCGTAAATTGGATTTGCTGAGCGAGGGTGCTCGTAAGCGAGCCTTTCAGCAAACCTCTGCGGATTACGTRAAGCGATTGCAAAAACTGAGCTATAAACGWCGAGAYCAATTTATGTACAATGGCAGCTTCCATGAAGCTGTGGGATCCGTTCTACTTACCGCCCAGTGTTTCGCCATAATGCCKGTGCGGGGCGTTACMGCCAAGGATCCCAGWAGCCTGAGCTTCGCATGGCGCAATGTGCGCACCTGTTTCTGCCTGCTCTTTATTKCMTCCTTGYTGATTAATCTTGGTCTAACCGTKTTTAGAGTGCTGGATGGCACARTCACGTTTAACAACATCCGGCCCGTGATCTTCAAGAGCTGCATCTTGTTGGTGTGTCTTACTTCTCTCAACTTGGCTCGCAAATGGCCCGAGCTGATGATGCACTGGCACAAGATTGAAGAGGATCTGCCGCAATATCAGACACAGCGGGAAAAGTGGCGCATGGCGCACTCCATCAAAATGGTCATGTTCGTGGGCATGATGTTGTCCTTTGCGGAACATTTGCTGAGCATGATTTCGGCCATAAATTATGCTTCATTTTGCAATAAAACGGATGATCCCATACAAAACTTCTTTTTGCTGACCAATGATGAGATATTCTATGTWCTGGATTACTCCACGCCCTTAGCTCTTTGGGGAAAATTGCAAAATGTTTACTCGACTTGTATATGGAATTATATGGATATATTTGTGATGATAGTGAGCATCGGCTTGTCATCCAAATTTCGTCAGCTAAATGATAATTTGCTAAAGTTCAAAGGCATGCACATGGCTAAAAATTACTGGTCGGAGCGACGTATACAATATCGAAATATYTGCACATTATGTGGCAAAATGGACAACGCCATATCGCTAATAACTATGGTATCTTTCTCCAACAATCTTTACTTCATCTGTGTGCAGCTGCTGCGTAGTCTCAACACTATGCCTTCGGTGGCACATGCTGTCTACTTTTACTTCTCGCTGGCGTTTCTCATTGGACGCACTCTGGCCGTATCCTTGTACGCGGCCAGCGTCCACGACGAGTCGCGACGTTCCCTGCGCTATTTGCGCTGCGTGCCCAAGGATTCGTGGTGTCCGGAAGCGAAGCGTTTTGCTGAGGAGATAACCAGTGATATGGTCGCTCTCAGTGGCATGAAGTTCTTTCATCTGACACGAAAACTGGTGCTCAGTGTAGCCGGCACAATAGTCACATATGAGCTGGTGCTAATACAGTTTCACGAGGAGCAGGATTTGTGGGATTGCGATCAGAGCAGCTATTCATAA
>g1183 name=Gr59dL1; type=CDS; loc=scaffold_220:188113-188773(+); func=partial; length=661; species=Dnig; release=r1.0;
ATGTTTGACGTGGTCAAGTTCCTGCTACGCTTCAGCTACTACTATAGCCGTCTCATTGGCGTGGTCAACTTTGAGTTTGACACGRAGACGGGTCGAGCGACAATAAGCCGCAAGGCAACGATCTATGCGGCGGTRGTAAACACTTTRACCTTCAGTCTGGTGCCACTGYTGATTTACTCGCGGGTGTGGCAAGTCTTCTGGGTGAATGCGAACTCATTGCATCAGTACATCTTTCTGGCGGGCCTTTGCTTGCGGATTATCTGTGTGTTTGTGTCGATCCTGAGCCGATGGTCGCAGCGCCGGCGAATTGTCCAACTGATGAGCAGCTATCGGCGTCTGGTGCAGCAGCAGCCACAGGTGATGCGACTGTGGCGACGTGGCGTCATCAGCAAGGCCATTGCCGGCACTCTGACGGAGTGCATTCACGTGATATTGGCCCTGCACAAGCTGAGCAGYAGCCTTACGCCGCTAATGGGACTGACCATGTTCCTGACTTACATTCTGATTGGACTRCTCAATGTCATACTTAGTCAGTTCTATTTCTCGATGCTGACTATACACGGACACTATGTGCTCTTTAATCAYGAGCTGCGCTCGATWGTGGCTGAGACGCGCCTGCTGGAGCGGGATCCTCGCCAGGATATGCGCATCCTRAAAAGCG
>g287 name=Gr63aL; type=CDS; loc=scaffold_254:32496-35233(+); func=partial; length=1173; species=Dnig; release=r1.0;
ATGCCAGCCCTTTTCGAGGGCGGCGATCAGGTTGGGAATTTTAGCATTAGCACCGGCGGGAAGCTATACGGACGAATTGTGGCACTGATTCTGCTGGTCAGTTCGGTGTTATTCTGCGAGGATGTGCTGATGGACTCGCAGGGATACAAGCTGACGGCTCACTCGCAGGGCGACACGGAGGACATTAATCGCACCATTGAGACACTGTTCTGCATATCCAGCTACACCATAATTGTCATCTCCAGCGTGCTGAATGCCTCCAAGCATTTTCGCACCATACGCGACCTGTCCAAGCTGGATGCGTATCTGGAGGCACATGGCTATGTGGCGAGCTATAGCTGCCGTTTCCTGGGCACACTCCTGGTGTTTGCCTCGTCGAGCGTTGTCGTCGTCGCCTTCTACTATATCTATTATCTGAGCGAGATCGATTCAACGCGTCAGTACATCCTCATGCTGATTTATAGCCTCCAGATGCTCTACTCCTGCATGTTTGCCCTCTACTTGCGCACCATACTCAAGTGCCTGGCTCAGCGGATCGAGTTCCTCAATGCCCGACTCGACAAGTTCACGCGGAAGGAGAAGCAGCTCTACGATAAGGATGACTGGTGTGAGCTGAGCAATCTCATCGAGGTTCTCTGCAAGTTTCGCTAYATCACCGAGAACATGAATTCGGTAACTGGCGTCGCATTGCTCTTCTTCTTTGGCTTCTCTTTCTACACGGTCACCAACCAGAGCTACCTGGCCTTCTCCACCCTGACCACGCCCACCAAGCTGCGCAAGCAATATGATACGATGGGCTTGTCCTGTGCCTGGGTTCTGGCCGAAACAACGATAATGGCAGTGATATGCAGCTCCTTCGATTGCCTGGCCTCTGAGGCGAGTGGTTTGCTGCCCATTTACGAGCAGGTGTCCAGCTATGAGGTGGCYSCGCCCACCAGGACCAACGAGTTYTATTCRTTCTTTGTRCGTGGCGTCGTCCATGCCCTGACCATATTCAATATCTACAGCCTGCTGACTCCCAATTCGGCACAGTTGTTCCACTCGTTGCGCGAGACGGACAATGTGAATCAATGGATTGAGCTACTGCTCTGCATTATCACGTATACGCTGAGTGAGTTCTGGCTGTTCCTAAAAGATCGCTTTCAACTCATTATCCCTGTGACTATTCCTTAG
>g282 name=Gr2a; type=CDS; loc=scaffold_338:23520-24652(-); func=full-length; length=1044; species=Dnig; release=r1.0;
ATGGACATTTTGGACGCACTGCAGCCGCTGCAGCGCGTCCTTCAATTCGGCAACCTGTGGCAGTGGCGTTTGGATACTTCAGCCACACGGCAGCTGAAGCGTTCGCGCTGGCTGGAACTCTACGGCTTTGTGGTGCTGATATTGTCCAGTGGCTACTTGTTGTACGGTCTGTTTGAGGAGAGTCGCACAGCCAATGCCGACGACGCCGAGATTAATGAGACGAGCCAAATTGGGCACACAGTTGACTCCATACAGCTGGTGGGCATACGGGTGGCGCATGCAACGGCGCTGCTGGAGGCGCTGTGGCAGCGTCGAATGCAGAGCCGCTTCCTGGCCGAAGTGCGAGAGATCGATCGAGAGTTTGCCAGCGCACTGCATCTGGAGGTGGACAATGGCCAGCTGCGCGGTCAAATGACACGGCGCGCAATGTGGATGCTTACCGGCTATGGGGTCAGCCAGGGTTTTATACTGTTTACCAAAACKCTAATGCCGGAAAGCAATTTTACGGTCTATTGGCTGTGCTATTTGCTGCCGCTGGTGGTTTGTGGACTGCGCTACTTTCAGATCTACACGGCCGTCCTCATAGTGCACCTGCGTCTGGAAATGCTGCTGCGCCTGCTCGAGTCTCTGCAGCTGAGCGAGGCAGCACCGCTCAAGTGCATCAAGGAGCAGCAGGAAATGGAGGCAGATGCTGCCGCTGGCATGCATCGGCTCTTGGCTGCCAGGATGCTGTATCACCGCCTTTGGATGCTGGTCGCTCACTTCAATCGCTGCTATGGCCTGTCGATGCTGGTCAACTTGGGCAATGACTTTCTCTCCATAACCTCCAACTGCTACTGGATATTCTTGAACTTTCGTCAGTTTGCCGCAACTCCCTTTGATTTTCTGCAAATTGTGGGCAGCATCCTTTGGTCAGCMCCGCACATGGGCAATGTCCTGGCRCTGGCTCTCATGTGCGAGCGTGCTGCGTATTTTTCAACTCGTTTGGCATTAAGTCTGCACCACATCCGCGTGGATCTACAGAATGACTGCCACAATGCACTG
>g2747 name=Gr94a; type=CDS; loc=scaffold_348:64419-65432(+); func=pseudogene; length=1014; species=Dnig; release=r1.0;
ATGTATCTGGACTATACCAAGGCGCAACTGAATTTGCGCGATGCCGTAAAACTATATAGCTATATGAATATTACAGTGGCTATTATCAATTTCTTAACCCAAATGGTAATGAGCAAGCAGGTGGCGCAAATGATGAGCAAGGTACCACTTTTTGAGACATTACAAGAGCTGCACATTGACAGCGGCACAATCATGAAGTCGGTGATTTTGGCACTGATTAAAGTCATTGGATTCCCGCTCGTTTTGGAGATAGCTTTGGTGTTGCAGCAGAAACGAAATGAGCCGCAACAAAACTGGGCATGGTCCCTCTACAAATTGTTTCCAATGATAATTTCAAATTTTTTAAACAATTGCTACTTTGGTGCCATGATTATAGCGAACAATATAATGGAAAGCCTAAATGAGAGGCTGAAAATGCAAGTGCAACAGGTGAATCGTATGCAGCATAAGAACCAAATGAAACTTCATTCAAAGTACTATCGCATTCAGCGCTTTTGCATATTGTCAGATGAGCTCGACATATTGGCWGTGAAATATAATATAATATGCATTCAAGCCAAAAAGTATATGGCTTTGATGTCGCTCTCGATAGTCCTATCGTTGATTTGCCATCTGCTGGGAATTACAGTTGGATTTTTTAATCAGTACTACGCCATTGCTGAGTCGATAATAGGCAGCAAGCCCTACGATACTTTTGGTGCACTTATCAATTTAGTGTTCCTGTCCATATCTATTTTGGAAATAGGACTGCTWACATACGTGAGTAACGACATTTTGGCCGCGACACAAGCAACTGGCATCGTTCTACAAAGTATAAGGCTAGAACAGGCCGATTGGCGATATCAGCATGCCGTACACGCTTTCTCACTGCAAGTAGTCACCATCAACTTCAAAATAAAACCAATGGGACTCTTTGAGATTGACATTTCACTAATAAGCAGTATGCTTTCTACTGTAGCTAGTTTTTCCCTTATACTTGTGCAAACTGATTTATCACAACGCTTTAAGAAGTAA
>g2795 name=Gr59dL2; type=CDS; loc=scaffold_377:59859-64269(-); func=partial; length=1479; species=Dnig; release=r1.0;
ATGTTTGACCTGGTCGAGTGTCTGCTCCGCATCTGCTACTACTATGCCCTGCTCATGGGAGTGCTCAACTTTGAGATCGACTTGAGGACAGGTCGCGCTCGGAGTACGCGACGCTCCTCGATCTATTCGGCACTCGTGAATGTCCTGTGCATTTTATGGCTGCCACTGCTGAGCAGCACTCAGGTGATTCATGCGTTCTGGTCACGGGCCGAAAAGCTGCACGTGTACATGTTCTCCGTTTTGCTGGGTGGCCGCATCCTCTGCGTGTTGGTGACACTTTTGTCCCGCTGGWCGCAACGTCGGMGCTTTATACGGCTTGTGAACGCCTTTCAGCGCCTGTCGCAACAGAAGCCCCAGGTGAAGCTAATGTGGCGACGTGGAGTCYTTAGCAAATTCATTAGCGTTTTACTGACGGATTCGCTGCACACGCTAACCAGCRTGGTCATCATTTGGGACAGCCTCACGCTCCGTTTGATGCTCACCATTTTGACAGTTTCCGGAATCACAGCTCTKGTCAATATCATCATCTCTCACTATTACTTTGCTCTGCTCAATGTYCACGGACACTATGTCCTGCTGAATCAGGAGCTGCGCGCAGTCCTCATGGAAACGCGCTCCCTGGAGTCGGAGCGGGGCAAGGGTGTCTTTGTGATCAAGTGCTGTGCCCTGGCGGATCGRCTAGAGGCWATAGCYAGGGCACAATCTCAGCTGCAAAGGCTTGTGGAGGACTTGACTAGCATTTTTGGCTGGCAGACAATTTCCAATGCCATTAGYTATTACTTGACGGCCGTCGCTGTGATCTACTTCACCTGGTCCAAGCTGAACGGAGCGACTCGTCTGAGCTGGAGCAGTTGGGGCGTGGCTCTGTTCTACATCAATATTGTATGCCAATTTTCGGACTTNNNNNNNNNNNNNNNNNNNNNNNNNNNNNNNNNNNNNNNNNNNNNNNNNNNNNNNNNNNNNNNNNNNNNNNNNNNNNNNNNNNNNNNNNNNNNNNNNNNNNNNNNNCTGGACCAGCGACTGGAGGCTATCGTAAGAAGACTTCATTTATTACTCGAAATGTTCGATCCKGTGCAGTTTATGTTGCGGATGGTCTACTACTACTCGCGCTTCCTTGGCGTTATCAACTTCGAGATCGATCTGCAAACGGGTCGGGCACGAGTCACGAGACGAGCATCGATCTATGCCGCCTTGGCCAATGTCCTGGTCTTCGGCCTTCTACCCTTGTTCACCCGCAGTCAGCTGATGCAAACTTTGTGGTCTCATGCTGGGCTGCTCCACGAGTATCTGCAGAACGAAGGCAGCTGGAATCCTGYACTCGTCGTCCTGTGCATCATCCAAATCTTCTTCTACTTTGCGGACAATCTGMTAACGATCAACARTGCGTTCTTTGTACTATATGATCATGAAGAAATGGGAAGGCTCATGGAGAGCTTTTCCACGCTGGCTCAGGGTCTAGACGAGAGACTAGAGACGGTT
>g2328a name=Gr93cL1; type=CDS; loc=scaffold_389:97617-99469(+); func=full-length; length=1215; species=Dnig; release=r1.0;
ATGGCATTCCGCAAGATCCCTCGCTTAGTCATGGTCGGAGCTCGTCGCCAGCTGACCGCCTCCTCGCTCTCCGCGAGCATCTTGCGTGCCGCTTTCCGCTATGCCACATTTATKGGATTCATTTGCTTTGGCATTAAGGGCAATGGGATCGATGGCTGCCTGGTGGCCCAGAATCACTACTGGTACAAGTGGTTCTGTYTGCTATCACGAATACTAATRTGTATCCTTTATGGATATGTTGTCATTGACAWCATCTTYAGTTTGGACAATCCCCACTTGATTATACTCTTGTGGATACGCCTTGTCTGCTRCCTCATCTGCGCCATYGTCATTCTGATGATGCAGTTCTGGTRTGGCCAACGAGTGCTTCGTGTGGTCAACAGCTATTTGAGGCTGTTTCGGAAAGTGAATGCGCTGCCGGGTTGCCAGGATGTGGGCTTTGGCGGTAAGCGGGAGCTGAGTCTGCTGATCTTCAAGTTGCTTTGTCTGTTGAATGAGTTTTTCTGCGAAGTTCCGGACTTTTTTGCCGATTTGAGTGCCAAGCATGCTGTCAACTTACTGTGCGACATTTACACTAGCGTCAATGCTGCCATGATAGGTCACATGTGCTTTGTGGGCTACCTCAGCATTGGTGCYTTGTACGCCCAGGTCAATCGTTATGTGCGGCATGAGCTGCGCCGCCAGCTGCGCGGTCTGGAGCARCCACACGGATGCMCAGCCAGTCGTCGGCAGCTGCAAGCCGCTGGCTATCGCCTGGACGAGTGCCTGGCCATCTACGATGAGATTCAGCGTGTGGGCACCTCTTTTCACCGCCTCGTGGAAATACCGCTGTGCCTCATTTTGCTGTTTGGGTTCTTGAGCATGACATTGGTGTCTTACTTTATCATGCTGAACAGATTCCGTGCTGTCGCCCTGTGGCTCCTWGTGGCCAGACTGTTCGTCGATGTGGTGCTGCTGACATTGGCAATTCATGGTGCGGGCAGCAGTTCCCGYGTGGTGCGAAGACTTAGCCTGGAGAATTGCTACATAAGTGAACGCAACGATTGGCACATGAAGCTGGAAATGTTCTTGAGTCGCTTAAATTTCTATGAGTTCCGCGTACGCCCACTGGGACTATTTGAGATATCCAACGAGCTGATATTGGTGTATCTCTCCGGTTTGGTCACCTATCTAACCTACATAATACAGTATGGCATGCAGTCTAACCAAATTTRA
>g2328b name=Gr93cL2; type=CDS; loc=scaffold_389:100659-101893(+); func=full-length; length=1185; species=Dnig; release=r1.0;
ATGTTCGGAAGTCGTCGCCGGCTGAGTGCCTCTTGGGTCTCTGCGATAATCTTGCGCATCGCGTTGAGCTACGCCACTTTAATGGGGATCATCTGTTTTCGCGTGAGGAGAAATGGAGCGGATGGACGTCTGGTGGCCCAGAATCTCTACTGGTACAAATGGTTCGCCCTGCTAACGCGGATACTGATGAGCATCTTCTATTTCGAGACAAATCAAGATTTCATTCCCGCCTTGAGTATTTTTCATTTGAAGTTCATGATCGGCGTTCGATTGTCTATCTGCCTCATATGCGCCGTCATCACAATGGTGTTGCAGTTTTGGTATGGACAACGAGTGCTTCGTGTGGTCAACAGCTATCTGAGGTTATTTCGGCGATTGACGGMGTTGCCCGGTTGCCAGGAGTCGGGCTTTGGGGGCAAGTGGGTGTTAAGTGCGCTGCTTCTCAAGATGCTGTGCATGGTGTACGAGATTGGCTACCTGGTTCCAACAGTGCTTGCTGAATTTGACACATATTTCGCATTGTCAGCACTTTGCGATATATACAACACTGTGAATGCTGCCATGCTCTTTCACATCTGCTTCTTGGGCTACCTTAGCATAGGCATCCTTTACGATCACGTCAACAACTATGTGCGAAATGAGCTACGYCAGCAGCTATCCGCTCTGAGGCAGCCCAACGGTGGCAAGCCTAGTCGGCGGCAGTTGGAAGCCGCTGGCTATCGCCTGGATGAGTGCCTGGCCATCTACGATGAGATTCACCAATTGGGCAGCACTTTTCACCAGCTCTTTGAGTTCCCGCTTTGCTTCATAATGATGTTCGGGTTCTTGAGCATGGCGCTAGTCGCTTTCTTCATTACGTATATGGTAATTAATAGCACTGGCTTGTGGATCCTGGAAATTAAGATTTTTATTGATGTTTTACTGTTGACCTTGGTGGTTCATAATGCGGGYAACAGCTCGAGGGTGATTCGAAGACTCAGCCTCGAGAATTACTATGTTGGCGAGAGCAAGGACTGGCACATGAAGATGGAAATGTTCTTGAGTCGGCTGAATTATTACGAGTTTCGCGTGTGTCCTYTGGGACTGTTTGATGTATCCAATGGACTGATGTGTGTATTTCTGTCCGGCCTGGTCACCTATCTCATCTATATACTGCAGTATGGCAAGCAGTGGGAAMAATTTTGA
>g1145 name=Gr57a; type=CDS; loc=scaffold_40:646806-648038(+); func=full-length; length=1233; species=Dnig; release=r1.0;
ATGGCCATTCTGTACTACTTCCGCGAGCCTGAAACTCTGTATGAGTGCGTCAGCTTGATTTCCAGGATGCAGTTCGTCACGTGCTGCAGCGGCTTCTTTGAGCATCGTGGTCGCTTCGTGATCAACCAGTGGACGCGATTATATTCGCTGAGCTGTGCCTGCCTGGCAGTGCTTGGTTTATATGGATCACTGTATGCGCTGCTKCAGAATGAATTGTTGTGGAAGCGGGTGCTCCGGCTGGATAGGCTGATGCTGAGCATAATGGGTCTKGAGCTGGTGATATCGACGCTAGTGTTCATGATCACAATACTCTCGCTACAGGCCTGGGCGCAGCGTCATCTGTGCATCTACAAGCGGCTTGCTGCGATTGACAGTCAGCTGATCGCAGATTTTGGCGCCCGGCTCAACTATGGCAAGCTGCTGCGCAAGAATATTCTGGTGCTCGCACTGGTGAGCTTTCTGTATCTGGGTGCAGTGAATACGGCGATGGCACGCCTTGTTGATGGCCATCATCTCGGGATTGTGGGGCTCGCCGCACTCTGCTACATTCTMATCACCAGCGGACCGCATCTAACTGGATACGTTCACATGAGTCTCGCCGAAATGCTCAGCATAAGATTCCGCCTGCTGCAAAGAATTCTGAAGCCGCAGCTGCTCCAAAGCCAGTTCGGCAAAGAGCAGCTGATTGAGATGCGTCTGCGCAGCCTGGTGTACATGGTCAAGGAACTGCACTAYATCATACAGGAGATAAACGAGGTGTACAATCTCAGCTTATGGTCCGCCATGGCACACGACTTTGCACTAAGCACCAGCGAGCTGTACATCATATTTGGACGCTCTGTCGGCAACGGCGACACCAAAAGCAACAGCAACATCGGCAGCWGCAACGAAGCTGACGACAATATGGGTCTGCTGATGCTCGGTTTTCTGTCTGTCTGCATGYTAGTGCCGTTCTACAAGATGCTCATCAGCCCCGTCTATTGCAGCCACAGCGTAGACGAGGGGCGTAAGTGTGTTCAGCTGCTGGAACAGCTGGATAATTGGTTTCCAGGCAACTCGGCCATCAAGCATCTAGTGGAGTCCATGATGCTTTGGCGTCTGCAGTTTAAACTAGAATTCACTAGCGGCACAAGCACTGTTCTCAACAAAACCGTTATAACACTGGTAAGCATGAGTCATAAAATATCCTCTACCTACCCTCTAAAAAAGGTGTCATGTACTAATGTGATATGA
>g1861 name=Gr39b; type=CDS; loc=scaffold_424:4593-5986(-); func=full-length; length=1155; species=Dnig; release=r1.0;
ATGTTGTACGCTCTGCAGCGTTACCTAAAATACTTTGCCATATTGGGTCTGGTGCCCTGGGCCGAAAGGGGAATAAAGCAGCGGGTGCAAAAGATCTATACGAYTGCCATTATATTGCTAAACATCGGTGTGGCCGTCTATATCATAGCTTTTGCGCCGCCCGAGGATGCATTATTGGTATCGATGCTGGTTAGCTGCATCGTATTTATTTCCCAAATTGTGACCATGGCTGGCGAGTATACAAAAATAACCATAACAGTTATTGAAATCCAAGCGATGTGCCAGTATAATACTTACTACGAGTTCTGTCTGCAATTGAAGTGCTTGCGATTACGCTTTCAATGCGAACTGCAGCAACCGATTAAGAGTCTGCCCTGGACAAGATATATCAAGTACTTTGTACTGGGTATACTCAATGTTCTGGCCGTCATTCCATCGATCTTTGTGGTGCTRTATAATGACTATGTCGGCTACTTTTGGTACTCCTTTGCCGCCGTCTTAATCAATCGTTTTCAGTGCCTGCTGCTGCTTCTGTATGCCGAACTCTTGGGCTACCATGTGGAGCTATTGGCTCAGCGTCTCCAGACCGTTCACAGCTATCGTCTGCTGGGTTCCAATTCGCTGATCCATGTGAAATATGASCAGATGTGCTCCCTGGAATATCTGCTCAGYTTGAAGCGWGCCTATATGGATCTATATCGTTTRTTTGGTCTGTTCAATGGCTTATACGGCTGGTCGATTGTKTGCATCTTTGTGGTCATGTTCCTGGACAGCATGATTAATATCTATTGGGCGCTGCTCGTGCTCGCTCATATCTATAATTTCATTTTCATMTATATGAACTTTTCGACATTTATGCCGCTGCTCATATTACTTTTTACCTTCTGCCGTTGTGGCGAMTACTGCAAGCGACAGCACATKTTAATTGGCAGCCATGTGCGTGGCTTGGCCTGTGCCGCCCAGAACCAGGCCGCACCGCCCCCGCTGGCCTATAATGCCGTTTTAGCCGAATTCGCCATGCAGGTGGAACAGGATGCATTGATCATCAGCGCCGAGGGCTTTATGGACATTGATTACAGTTTACTAATGTCGATTTTCACTGCCATGGTTACCTATCTGATTGTGCTCATGCAGTTTGGCTCSTTATATGCTTAA
>g2723 name=Gr58ba; type=CDS; loc=scaffold_434:34368-35634(+); func=full-length; length=1212; species=Dnig; release=r1.0;
ATGTTGCAACGTAAACTGCGCTTGATGCTTATTATAAGCTACTACMTCGTGCTCATCYACGGATTAATGCCAACCAGACTGAAGATTAGCAAGWGCCGTGTTAGAATTGAGAARGTGTCCGCCGGATATCTGATCTACAGCGTCTTTGTGACCGTGGTGCTGCTTCTGGAGGTACCCTATATGATGAGTTCCAGCAGCATGTTCTGCGGATACATGAGAAACCACATTTTGCTGCAGCAGACTCTGATTGTGACTTCCCTACTGCGATTTGGTACTATCCTGAGCTGCTACGGGCTAGTCTGGCTGAAGCGCCGTCGGCTTATCATGCTGTACAAGGACTTCCTCGTGCATTGGAGGACTCACTGGCGAATATTGCAGCGCATTGCCGGCGCGGAGGCAATGGAACGAATGCAATCGGAGCTGGCGGGGCAACTTTGCCGCCAGCTGTGCGTTAATTATGCGGCGTTCTGCTTCTCCATTACAATGCAATATCTCCTGTTARTCCCGAGGCCCCAGCTGCTGATGCGTTGCCTGACAATGCTGATGATAACCGCAGGACGAGTTGGCTTCTCTACGCTGCTCCTGCTGCTCAGTCATCAGTTTCAGGCAGTCCAGCTGGCACTGCAGGCACTCCGAGGAAGAATGAGATCACGATCTCTAGAGGATCTGAGACGCATTGCTGTCGTACACTCCGAGTGCCTGAAGCTGGCCAAACGCGCCTTTAGCATCTCTGATGTGGCCAATGCTAGCTTATTTTTTATCATGTTTGCCCTCATGGTGAATATTTTATACCATGCAGTTCAATTTAGCAATAATACAATTCAGACTGATTATTTTGGCGCATTCATTGGCGAAGGACTCGTTGTCTTCAACATTTGGAATTCCGTTATGGTGATGAATATGGTAGATAGCACGGTTAACTCATGCAATAACACGAGTCAGATGATTCGGCAGTTCAGCGACCTACACAGRATCAGCCYGGAATCRGAAWTGGAGTTGGAACTCTTTGTGRTACGTCTGCGTAGTAATCGGCTCGTCTACAGGATTTGYGGCTGTGTGRTCCTTGACAAGCCCGCCTGCCTCGGTTACATGGCCTCCGTGTTGGGCTACGTYCTCATCCTWATGCAGTTTGATCTGAAGCGTAGGAAAGATGAGGGTTTGAAATATGACAACTTCTTCAAAACTCTTAATGTTCTTGTGCATCACGAATAA
>g2126 name=Gr58bb; type=CDS; loc=scaffold_434:36505-37749(+); func=full-length; length=1191; species=Dnig; release=r1.0;
ATGTTGCAACGTAGGCTGCGCCTGATGCTTAATATAAGCTACTACCACCTGCTCATCTACGGATTAATGCCAACCAGATTGAAAATCAGCAAGAGCCGTGCTAGCATCAGGAAAGTGTCCGCCGGATATCGGATCTACAGTTTCTGTTTGACTGTGGTGCTGTTTTTGGAGGTACCCTATATGATGATAACTAGCAGCATCTTTGCCGGATACATGAGAAACCACATGTTGCTGCAGCTGGGTATGATTGTGAATTCCATACTGCGCTTTGTTACTATCCTGAGCTACTACGGGCTCGTTTGGCTGCAACGCCATCGGCTCATCAAACTGTGCAGTGACTTCCTGGATCATTGGAGGACTCACTGGCGAATATTGCAGCGCATTGCCGGCGCGGAGGCAATGGAACGAATGCAATCGGAGCTGGCAGGACAACTGTGCCGCCAGCTGTGTGTTAATTATGCAATGGTCTGTTGCTATATGCTACTGCATTATCGCCTCTTCATCCCGATGCCCCAGCTGCTGATGCGTTTCACGACAGTGCTGATGATGTCCGTGGGACAAGTTGGCTTATTTACGGTGCTCCTGCTGCTCAGTCATCAGTTTCTGGCCGTACAGCTGGCACTGCTGGCACTCCGAGGACGAATGAGATCAAGATCTCTGGAGGATCTGAGACGCATTGCTGTCGTACACTCCGAGTGCCTGAAGCTGGCCAAACGCGCCTTGAGCATCTTTGATGTGGCCAATGCCAGCATCTTTATTCACATGTTTGTCGTCATGGTGAATATTTTCTATCATGCCGTACAATTTAGCAACAAAACACTTCAGACCGATTATTTGGGAGTATTCATTGGCGAAGGACTCGTTGCCTTCAACACTTGGAATTCCGTTATGCTGATGAATATGGTTGATAGCACGATTAATTCCTGTAATGACACGAGTCAGCTGATTCGGCAGTTCAGCGACCTACACAGGATCAGCCCGGAATCGGAAATGGAGTTGGAACTCTTTGYGATACGTCTGCGTAGTAATCGGCTCGTCTACAGGATTTGCGGTTGTGTGGTCCTTGACAAGCCCGCCTGCCTCGGTTACATGGCCTCCGTGTTGGGCTACGTCCTCATCTTTATGCAGTTTGATCTGAAGAGTAGGAAAGATGAGGGCTTGAAATATGACAGCTTTCTTAAAMATCCTTAA
>g1961 name=Gr58c; type=CDS; loc=scaffold_434:38015-39317(-); func=full-length; length=1242; species=Dnig; release=r1.0;
ATGGAAGGAAAACTGATGTTCATAACTATCAAAATAGGTCGTATTATTGGCCTGTGCAATTTCTGCTATGACCCGGAATCGAAACGCTTTGAGCTGGATGGCGGATTTATGCTGGTTTACTGGGTGTTAGTGGATCTGGTTTACCTGCTGCTGACGCCCTGCGTCTTTGCCGTCATGGTGAACAGTTTCTTTAATTGCCAGGGCATGGATATGTTAGCTGTCGCCTACAGCTTGGTGGCCCTGGCCAAAGCCTGCTCCTTGCTGATGATGCTGTGGAGCATTTGGCTGCGACGTCGAGACATCCAGCGTTTTGGCAACGGCTTACTCATACTTCTGAAACGATATAGCAGATATATTGGAAGCTACAACAATTGGCGGCGACACTTTTGGAAGTTGTTGCTGTGCATCTCACGTTTCGTAGTCCTAATCCATCAATTGTTTGGACCGGGCAGCGCTCTCATGTGTGGAGAGGATGAAGTCGTCACACGAGTGCCAGCCTTTTATATAGTGCTCTCAGTGGTTGCGCTAAGCATGGAACTGGTGCTCAGCTGCACAGAGACCCTGGTCTATCTGCTGCTGGACACCAGCAATTGTCTGCTCGAGTAYATGTCGCAGGAGGCACTGGARCTGGCCCACGATGTCCGCTGGCTGCCCCAGCATCCTGGCTGCCATCGGAAAGTCTATCAGCAACAGTTGCTGGCCGCCTGGCTGCTTCTCTGGCGCTGCTGCATGCAGCTGGACAGCTTGATGATGCAGATGTTGGATATTTTCCAGTGGCAGATTCTGCTCAATCTGTTTACCAACTATCTGACCGACATCACAATTCTGTTCAATCTGGCTGTCCTGTTTGCCGAAGTGGAATATATCAGTCCATGGCGCTGTGTCTTCTATTCGGTACTATGTGTCACCTACCACTTGGATATTATGACGCACTATTCCATGTTTGGAGCWAATCAACTGCACTGGAAGCGTCTCTCGGTACAAATTCAGAAATTCTGGTGCGCATTGAATCTAGTGAATATTGATTGCAATGAGGATATTCACGGTGTTGCTCTGAGGCGTCAGGTGGAGTTTGCYGTGCTTTTCCTCAACCGGAAGCTGCAAAAGCGACCGGAAAARGTTCGTCGYCTACACATTGCTGGACTTTTCGATATGAACAGAGTATCTGTGCATGGCATGAGCTCCTCCATATTGATGAATGTTATCATCCTATGTCAGATTGCATACAAAAACTATTATTAA
>g2160 name=Gr59bL; type=CDS; loc=scaffold_48:141369-142584(-); func=full-length; length=1164; species=Dnig; release=r1.0;
ATGGGTGTCAAGTGGCTACTGCAGTTGTACTACAATTACGCGCTGCTCACAGGCGTAACCTCCTATCGRTGGGTGACCGGCAGTTATCGYCAGACTTGGCTCACCCAATCYTAYGCGCTGCTCCTGAATATCTTGCAGCTGGTGACGCTGCCGTATGCCTTCTGGCTATCTTCGCAGTATATTGAGGAGATTAAATTCTTTCCGAACTTGATTTGGTTTACCACCTATATACTCTACTCGGTATCGTATGTGGCCATAGCCTATGCRCAGATCTCACGTGGCAGCAGRGAYAAGGCCCTGGTCAAAGTGGAGCGCATTGTGAGMMGRTTGAAGAGGSAAAAGGATATGGAAATCTCGACAGGAAAGCACATCGAAGGAGGCTCCTTGCGTTTCATGTTCTACTTGAAGTTGGGCACAATGATATATTTGTGTATGAGCAGCATGGCGTCCTGCCTGGTGATGCCAWATGAGACGAAGTGGATTGTCCTGCTGTGCGGCTTCTTCTTCAGCAATGCCATGAATATTCCCATAGTCGCCTCCAATCGGTATTTTCTGGCTCTCTGGGATATTGCCAGCTGTTATCAGTATATCAACCGCCAGCTGGAGCATATTATGAGCCGTGCTCGGAGTAGATACCCTACACATGTGGAGCTGAAGGAGTTGCATAGACTGTGGTCCCTGCATGCGGTCTTGGGACGCTGCACCATSCGAATGAATCAGATCTATGGAATACTTTTGCTGACGGCACGCTTTGAGAACTTGGCTTTCAGTGTGATTAACGGCTATTGGGGCATGATCTTYACCTTCAGCRTGGAAACTCCCCTKGTATTCATCTTGTATGGCGCTGTCAACTATRTTACGCGMCTGCTCGATTTCTATCTATTGAACTATATGTGCGATCTAACGGTACAGTATCAGAGCGCTGCTCATCATGCCGTTAGCGAGGGTTAYTGGTTCAAGGAGCTGAATGCGTATCTCCTGTATGCGCGCAGCTCCAAGATGAGTCTCTGGGTCTGCGGTCTCTACAAGCTGAATGGTCGATGCTGGTTCCAAATGCTGGGCTCCATTATCAACTTGTTTGTATTGTTGCTGCAATTTCACCTGCTCAGAAGCAAGAAGTACACCTTGCATACCAACTATAAATTTAACCAATTATCAACTTGA
>g2656b name=Gr39aA; type=CDS; loc=scaffold_592:23400-24248(-); func=full-length; length=849; species=Dnig; release=r1.0;
CTTTTTGCATTTCTACAATACCAACGTTTTATGGGACTAACCGATATCGAATACTCTAGCATTTTACATGGCTATGTGATTAATGGCAATTGGTGCTCCTATTCCATTCAGTTCTCGGTGCAGATCATTCTAATCGCATCCTTTTTCGTTGTGCTGACCGAAAGATACGTGGATATGACATCAGAAGCAGTAAACCAGTTCCTTCGCATATACGTCCTGTTTGTGCCAATCACTCAGACATTAACCTATATCTGGCTACGCYTTCAGCAGGAATCACAGCGGATTCTGCTGCAGACATTGATTCGTCTARCCAGRAGTTTAAAAGTTAATACAATACAGTTGCGTCGCCCTCGCTGGCTCTATCGCCTCTGGATAGGGATGAGCCTTCTATATGTCTGCAATATTGTCACAACTGGTTTCTATTTTAACGTCAATCACGACTTGGGCTATTATGTCTCCACGCTGGCATTCCTTGTGCTCCTTGTGCGCACCAACTATATCATCACGTGCTACACATCCCTAGTTGATTTGGTAATGCAACTGCTGCGGGCACAGGCAGAACAGCTTGGTAGGGCTCCACAAATATCACTCGAAGCACTGACCCAAAGCTTATGCATTCATGATGAGCTATTGTTGCTGTGTCAGGAGGAGATTATTCATGTTTTTGGCGGCGCTTTTGTATTCCTTTATATGTATACTGTACTGGATGCCATATGCGTATGCTATGTAGCCGCATTGGAGGAGCGCTTCTCGCTTGTGGAAGTCCTGTTYGTGCTTAGTTGGATTATACCAATTGTCTTGTACCTTAGTATGCCTTTGCTAATCAATAACCTGAACACACAGGTGAGT
>g2656a name=Gr39aA; type=CDS; loc=scaffold_592:24249-25402(-); func=pseudogene; length=942; species=Dnig; release=r1.0;
ATGCGCCTCCTGAAATTTGTGCWMTACCAGCGTTACTTGGGTCTAACGGATCTGGAYTACTCGAAGATCTTGAGATGTTATGTGCTCAAGGCKAGCTGCACTCCGTATATTTTGTACTTTCTTGTGCAGGGTATTTTGGTCTCTTGTATTTTGGCAACGTTCTTTAAATGGTCGGTGAACTACCAGGAAACCGATTCACGGTCGGGCGACAACTTCGATCATTTGGTCATCTTGGCATCATATTTTACGCAACTGTTTGCCAATACCTGGATGCGGTCGCATCAGCAATCCCAACTGCAGCTGCTCCAAAGATTGAGCCGAGTGGCCAAGAGTCTGCAAGTGGTTAATCCGGAGACTGTACATTCCCGCTGGCTTTTTCTGCTATGGGTCTTGTTTTGCATCTATTACGCCGTCGACTGTATTTTATTTGCGATACTCGATTGGGATTCGCAACTGTTTTTTCGTTTGATTTTTCTGCTCGGCTTCTATGTGCGTGTCGTGTGCGCGAATTTCATCATCACCTTCTACTGCGCCTTGGTGTTTCTGATTAGGCATCTGTTTCGGGCACAGGCAGCTCAGCTGCAATACTATCTGCGTGGCTGTCAAATATCGCTGGATGAGGTGGCCAACAATTTGCATCAGAACGATGAGCTTTGGCTCATGTGCCAGCAAGAGATGGGTAATGTTTTTGGCGGCGCTTTGGTGCTACCTTATTTATATGCAACCCTCGATGCTATTGAGATTTTCTATTTGGCTCTACCCAAGGACGGATTTTCGTATAAGGAAATGCTATTGCTGCTCAGATGGTTCACTCCAATCGGCATCTTTATAAGCCTGCCACTGATAATCAACGATTTGGCTGACGAGATTTCTGGATTGGCGTTCAGTTATCCTTACGACTTCACTCCGCTCATAATGACAATGGCAACACAGCAAGGAAAG
>g993b name=Gr39aD; type=CDS; loc=scaffold_643:63812-65206(-); func=full-length; length=921; species=Dnig; release=r1.0;
ATTTACAATCAAACGGGCAATTTCCTAGAGACAACCAACTTGCGCGTCTTTTGTCTGGGCCTCGGGCTGTTACATATATGTCTCTATATACGACGTCGTCGCCACATTGAGTTGGTGCAGAAATTACTACAGCTGCATCGTTTGTGTTCAAATCCGAGCACAGATCGGTTTTTTCTGCGCAACTTTATCATCTACAAGGTGTTGCTGCTTCTCTGTTTGTTCAACCATGTAAATGGCTATACCCAGGCGGGATTGATCAACATTCCCATGCTGGTCTATGTGTATGTCTATACGTATAGCTTTCTGACAATGTGCCTGCTGCTGGTGTTCTTTGTGTGCCTGCAACACATTGTGGCAGCTRGATTGGCGCACAACAACAGACAGCTGGAGGCATGTAACTCCTGGTCAAAGTATAGACGTCTGCTTTACGCCAGGCATCGTCTACTGGGTATTATTGCCGTCGAACTGAATCAATGCTTTGGACCGCTGATGCTGCCCATAGTGCCCCTGGTTATATGCGTGGCACCAACGGGACCCTTGTTCCTCATAAGCACCGTGATGGAGGGCAAGTTTGTTGGCTTTCTTCAATGTGCCATCGTTTGCTTCAGCGCCTGTCTTTGGAATGTGCCTTGGCTGACCATTATGTCGTTCATGTTGCGCTCCAATATCATTACAGTTGAAGCCAATAAAACAGCCAAAATACTTGCGAAAATTCCAAGAACTGGCTCTGGTCTAGACAGAATGGTTGAAAAGTTTCTGCTAAAGAATCTGCGTCAACAACCCATACTGACAGCCTATGGATTTTTTGCACTAGATAAAAGCACCCTATTCAAGCTTTTTACGGCCATCTTTACGTATATGGTGATATTGGTGCAATTCAAGGAAATGGAAAACTCTACAAAATCATTACAGAGCACATAA
>g993a name=Gr39aB; type=CDS; loc=scaffold_643:63812-68084(-); func=full-length; length=1149; species=Dnig; release=r1.0;
ATGATAAAGTATCAGCAAAGTGAACTCTATCCGTTCTATCGGATATGCCGCTATCTGGGCATCTTTTGTGTGCTGTACAACACGAGAAGAGATCGTTTTCAATTGCGTCGCAGCCTCGTATGTTATCTGGTGCATATGTCAATGCAAATCTATTTGGTCACCTCTATGGTAATACTGGTGACCTTTTGGACCTTGTGCTTCCAGAGCGATATGACCGCAACGGGCAATCACTTTGAGCGCTTTGTGCTCTTCTCGGCGCTGGTTATACAATTCGTGCAGAATGCCTGGCTCATTTGGCTGCAGGATCTACAAATTCGCATAGTGCGACAACTGGAGTTTTATCGTAAAAAATATTTGGTGGATACACGACTGGTGTTGCCAAAACGTCTGCTCTGCTGTCTGTTGATTGTGAACGTGCTGTACTTTATCAACTATTTGAGGACCTGCCTGACGGTCTGGTTGATAAATGCCTCAAGCTGGTTTCTTCTCAGCACATTTGGCTTTCCAGTGCGTGCTGTGATTAGCAGCTTTATCCAAGGCTATTATGTCTGCCTGATATATGTCGTCCGACATTTGCTGCACCATAATCAGGATCAGCTGCACATCTTAGCCCATCAACTGCAGCAGCCCAAGCGCAGTTGCAGCGATATTCTGCGCCTGCGCAACTGCCTCGATGTGCACGATCGTTTGCTCGTCCTATGCACCGATGAGATCAGCTTGGTCTATGGCTTTATCATCTGGTTAAGTGTGCTCTTTTCCTCGCTAGACGCGACGAGCATATTGTATATACTCATGGTGAGCCACACGGAACAAACTCCGTGGGAGCATTTCYTTATTAGCCTCATTTGGCTCTCACCCACACTAATGACGGCGGYAACAGCTTTGATAAGCGACACAGTTCATGTGCAGGCCAATAAAACAGCCAAAATACTTGCGAAAATTCCAAGAACTGGCTCTGGTCTAGACAGAATGGTTGAAAAGTTTCTGCTAAAGAATCTGCGTCAACAACCCATACTGACAGCCTATGGATTTTTTGCACTAGATAAAAGCACCCTATTCAAGCTTTTTACGGCCATCTTTACGTATATGGTGATATTGGTGCAATTCAAGGAAATGGAAAACTCTACAAAATCATTACAGAGCACATAA
>g1857 name=Gr63a; type=CDS; loc=scaffold_7:168823-170412(+); func=full-length; length=1476; species=Dnig; release=r1.0;
ATGGCCAGCTACTATAGACGCAAAAAGGCGGACACGGTCTTTCTGAATGCCAATCCCATCAACAGCGGCAATGCGCAGGCCTATCTCCACGGAGTGCGGAAATATTCCATCGGACTCGCTGAACGCTTGGACAGTGGCTATCAACCGCCGCCGAATGAAAAACGCAGTTCCGTGAGCACAGTGGGCTCCCATAATAGCGATTTTACACCGAGTGTTTTCTATCGCAATATAGCGCCTGTTAACTGGTTTCTACGCATCATTGGAGTTTTTCCCATTGTGCGACGAGGTCCTTCTCGCGCCAAATTTGCTTTAAACTCGGCTGCCTTTCTCTATTCGATTGTTTTCTTCGTTCTGCTGGCGTTCTATGTGGGGTATGTGGCCAACAATCGTATTCATATTGTGCGCTCGCTGAGCGGTCCTTTCGAGGAGGCAGTGATTGCTTATCTGTTTCTGGTCAACATCCTGCCCATTATAATCATACCCATCCTATGGTGGGAGGCCAGGAAGATAGCGCGTCTGTTCAACGACTGGGATGACTTTGAGGTGCTCTACTATCAAATCTCTGGCCACAGTTTGCCGCTGAACCTGCGCCAGAAGGCGGTCTACATAGCTATCGTGTTGCCCATACTATCGGTGCTGTCCGTGGTCATCATACACATTACCATGTCGGATTTGAATCTCAATCAGGTGGTGCCCTACTGCATACTGGACAATCTGACGGCCATGCTGGGCGCCTGGTGGTTCCTCATCTGCGAGTCCATCAGCACAACCGCCTATCTTCTYGCCGAGCGTTTCCAGAAGGCCCTGAAGCACATTGGTCCTGCTGCCATGGTGGCTGATTATCGTGTCCTGTGGCTCCGTCTGAGCAAGTTGACCCGGGATACGGGAAATGCCTTGTGCTACACTTTTGTATTCATGAGTCTCTATTTGTTTTTTATCATTACTCTGTCGATTTATGGGCTATTGTCGCAGCTGTCGGAGGGATTCGGCATCAAGGATATTGGACTGACCATAACGGCGCTTTGGAACATCGGACTGCTTTTCTACATCTGTGATGAAGCCCACTATGCCTCCGTAAATGTGCGCACGAATTTCCAGAAGAAACTTTTGATGGTCGAATTGAATTGGATGAATTCGGATGCTCAGACGGAGATTAATATGTTTTTGCGGGCAACCGAAATGAATCCATCGAATATCAATTGTGGCGGCTTCTTTGATGTTAATCGCACGCTCTTCAAGGGCCTGCTAACCACAATGGTCACCTATCTGGTGGTGCTGCTGCAGTTCCAGATCAGCATTCCAACGGATAAAGGAGACGGCGATGGCAATTCAAATATGACCGTCGTTGATTTATTGATGGATAGCTTGGGTAATGACATGACCTTGCTGAGCACCCCCACCCCCAGCACCCTAGCACCGACAACCCACMCAACAGCAACAACCGTTAACCGAGCTGGGCGTGGCCGGAAGGGCTAA
>g1689 name=Gr9a; type=CDS; loc=scaffold_8:150650-151714(+); func=pseudogene; length=948; species=Dnig; release=r1.0;
ATGTTCATAAATTTCTGGCGTTACTTCTGCAATGGCTGGCAGATGAATGACTTACAGCATCAGCACCGACAGCAGCTCAATGACTATGCCAAGATCATTGATGCCATGAACTTTGCCTATCTGCTGGTGCATATGCTGATGGTCCTGCAAGCGCTAGCTTTGCGCAATCGAGAGCGCCGACTTTTGGCCCAACTGCCGCCCGTTGGCCATGACACCACTCTGATCAATGTGCGCCTCCATGTGGTGCTTGAGTGCATCGTTACATGCGCCGATCTAACTCTATCCGTTGTCCAGTCGGTCCAAAGCCGGCAGTTGCTACCAAACTTGCGTTACTTGTACAGCACACAGGCAGTGCGAGCACGTTATCTGCAGATGGCGCTGCTGGTGATGCGCCTGGACGCCCAGCTGCTGGCGCTGCAGCAGCAGCTGACTGAAGGACGATGTTCCGGTCTGGAGCTGCGTGCAAGCTATGCGCATATTGTGCGCTTGGCGCGACAACTCTCACGTTTCTATGGACCGTCCGTGCTACTTATGAATGTGCTCTGCATTGGCGACTTTATTGTCGTGTGCTATGCCTACGTTATATTGTGGCAGCTCGCTGCCATAAATATCAGCTGGCTGCTGCTCTGGCAGACCGTTTACGTGATGCTTCCGACATTGATAAAGATCTGGACACTGTGCGCAACTTGCCACAACTGTACCCAGCGCTCGCAGCAGCTTCTGGCGGTGATCAGTGGCGCTTGGAGCAGGCAACCAGCAATGAGGGGCATTGCACGCGACCAAGTCGACCATATATCGCTGCAGATCATGCAGAATCCCCTGCATTTCGATGTCTGTGGCATATACCATCTAAATCTGAAGTCGATGGCTGGGATGTTTCTCTTCATAAGTGAAACGCTGGTCATATTTCTTCAGTTTGTGGAGCTCACAAAGCAGCAGAGCAGCTGA
>g1034a name=Gr28bBa1; type=CDS; loc=scaffold_92:68532-71526(+); func=partial; length=1416; species=Dnig; release=r1.0;
ATGTCCACTGCGCTGCGTCGTGTGCGCAAGTATTTCATATCGTCGCAGGTCTACGAGGCACTGCGTCCTCTGTTTTTCCTCACCTTCCTGTACGGCCTGACGCCGTTCCATGTGGTGCGTCGCAAGATGGGCGAGTCCTATCTGAAGATGTCGTTGTTTGGCATCTTTAACATCTTTGTTTACATCGTTCTGTGCGGCTTCTGTTACATCTCCTCGCTGCGCCAGGGCGAATCAATTGTCGGCTACTTTTTCCGCACGGAGATCTCAGTAATTGGCGACCGCTTGCAGATCTTTAACGGACTCATTGCTGGCGCCGTCATCTACACCTCGGCGATATTGAAGCGCTGCAAGCTGCTGGGCACATTGACAATCCTGCACAGCCTCGACACGAACTTCTCCAATATTGGCATACGTGTGAAATACTCCAGGATCTTTCGCTACTCGATCCTGTTGCTCGTCTTCAAGCTGCTSATTCTGGGCGTTTATTTYGTGGGCGTTTTCCGGCTKCTCGTCTCGCTGGGCGTTACGCCCTCCTTCTGCGTCTGCATGACCTTCTTCCTGCAACATTCGGTGGTCTCCATTGCGATTTGTTTATTCTGTGTCATCGCCTTCAGCTTCGAGCGTCGCTTGAGCATTGTGAACCAGTTGTCGCGATACGCTCCAGCTGTGCAGACGACTACGACCGGGACCGGGACCAGGACCACCATGGAAGCGGTTAAGGATGCCGATGTGGAAATCGAACTGAATACGGTGCTGCAACATCCGCTGCGACGTCGCTTCCGCCGWTTCCTCTCCGCCAAGCAGCTCTACGAGTGTCTCCGTCCGCTCTTCCATATCACCTATTTGCACGGCTTGACTTCGTTCTATATCAGCTGCGACGGCAGCACGGGTCGCCGGGACATCAAGAAGTCGTGGTTCGGCTATGCCAATGGCATTGTCCACATCGGCCTATATTCCATCTGCTATATCCTGACCATACGCAACAATTGCGARTCCGTTGCCAGCTACTTTTTCCGCTCGAAGGTTACCTATTTTGGCGATATGATGCAGATCGTCAGTGGCTTCATTGGCGTCACTGTCATCTATCTGACGGCCATTCTGCCCAAGCATCGACTCGAACAGTGCCTGCAAAAGTTCCAGACCATGGATCTGCAGCTGCACAGTGTTGGCATCAAGATCATGTACAGTAAAGTGCTGCGGTTTAGTTATGCGGTCATGATCTCCATGTTCCTGGTCAACTTCACCTTCTCGTGGGGCACCTTTGCCGTCCTCTACTCATCGAGAATGTCACCAACTTGGGCATTACATTTCACATTCATAATCCAGCATACGGTCATTGCGATTGCCGTTACCATGTTCTCCTGCTTCACMTATCTGGTAGAGATGCGCCTAGTGATGGTCAACAAGGTAAGCTAG
>g1034b name=Gr28bBa2; type=CDS; loc=scaffold_92:68532-72714(+); func=full-length; length=1221; species=Dnig; release=r1.0;
ATGTCCACTGCGCTGCGTCGTGTGCGCAAGTATTTCATATCGTCGCAGGTCTACGAGGCACTGCGTCCTCTGTTTTTCCTCACCTTCCTGTACGGCCTGACGCCGTTCCATGTGGTGCGTCGCAAGATGGGCGAGTCCTATCTGAAGATGTCGTTGTTTGGCATCTTTAACATCTTTGTTTACATCGTTCTGTGCGGCTTCTGTTACATCTCCTCGCTGCGCCAGGGCGAATCAATTGTCGGCTACTTTTTCCGCACGGAGATCTCAGTAATTGGCGACCGCTTGCAGATCTTTAACGGACTCATTGCTGGCGCCGTCATCTACACCTCGGCGATATTGAAGCGCTGCAAGCTGCTGGGCACATTGACAATCCTGCACAGCCTCGACACGAACTTCTCCAATATTGGCATACGTGTGAAATACTCCAGGATCTTTCGCTACTCGATCCTGTTGCTCGTCTTCAAGCTGCTSATTCTGGGCGTTTATTTYGTGGGCGTTTTCCGGCTKCTCGTCTCGCTGGGCGTTACGCCCTCCTTCTGCGTCTGCATGACCTTCTTCCTGCAACATTCGGTGGTCTCCATTGCGATTTGTTTATTCTGTGTCATCGCCTTCAGCTTCGAGCGTCGCTTGAGCATTGTGAACCAGGTCCTTAAGAATCTCGCCCATCAATGGGATAACCGTAGCATTAAAGCCGTACAGAAGCAACGCTCGCTGCAGTGCCTGGACTCCTTTTCGATGTACACAATTGTGACAAAGGATCCGGCCGAGATCATACAGGAGTCCATGGAGATACATCAACTGATCTGTGAGGCAGCTGCCACGGCCAACAAATACTTCACCTACCAACTGCTAACGATTATYTCCATTGCCTTTCTGATCATCGTCTTCGATGCTTACTATGTGCTCGAAACGCTGCTGGGCAAATCGAAGCGGGAGAGCAAATTCAAGACCATCGAGTTTGTAACGTTCTTTTCATGCCAAATGATATTGTATTTGATAGCGATCGTTTCGATTGTCGAGGGCAGCAATCGGGCCATTAAGAAGAGCGAGAAAACTGGCGCCATTGTGCAYTCGCTGCTCAACAAGACGAAGAGCGCGGCGGTGAGGGAGAAACTGCAGCAGTTCTCCATGCAACTGATGCATCTGAAGATCAACTTTACAGCTGCCGGTCTCTTCAACATTGATCGCAGTCTGTACTTTACGGTGRGTGCCAAAAGATAG
