# Supplementary material for: Chemosensory adaptations of the mountain fly Drosophila nigrosparsa (Insecta: Diptera) through genomics’ and structural biology’s lenses
Source: Sci Rep. 2017 Mar 3;7:43770. doi: 10.1038/srep43770 (PMC5335605; doi:10.1038/srep43770)
Supplement: Supplementary dataset 1 [file srep43770-s2.zip › Dnig.Ir.CDS.fasta]

>g21 name=Ekar; type=CDS; loc=scaffold_94:266757-269027(+); func=partial; length=1773; species=Dnig; release=r1.0;
GAAGATTTTAAATACAACTTTGTAAACATAACATCATTCCGACTGGTGGATCTGGGCGATGTAGCTGTTAAGGAAATTCTAAAGGATATTGAATCCTATGATCGACAGATTCTGAACCGAAACGAATCCATTTATAGCTTAAAAAAGTCCGTAAGCATTGAGACAGATGCAGCCTTGATGTTCGACTCTGTATATGTATTTGCCATCGGACTGCAGTCTATATATCCCTGGATACACCTATCCAACTTGACCTGTGATGATGAAGTCCCTTGGAATGGCGGACTGAGTTTGATTAATTATATAAATGCGGTTGAATGGAAAGGATTAACGGGGCCTATYCAGTTTAAAGAGGGTCAACGAGTTCAGTTTAAGCTGGATTTAATAAAGCTAAAGCAGCACTCGATTGTAAAAGTTGGGGAATGGACTCCTCAGGATCATCTGAATATTACGGAGCCCTCATTATTTTTTGATGCTGGTTCCATGAATGTCACTTTAGTTGTAATCACAATACTGGAAACGCCGTACGTAATGATGCGTTACGGCAAAAACTATACGGGAAATGAACGCTTTTATGGCTTCTGTGTTGATATATTGGAAACAATATCACATGAAGTGGGTTTCGACTATATATTAGATTTGGTTCCGGATAGAAAATATGGTGCCAAAGATCCAGAAACAGGCCAATGGAATGGAATGGTCGCTCAGCTAATGAAATATAAAGCGGACTTGGCAGTTGGTTCCATGACCATTACTTATGCTCGGGAAAGTGTTATTGATTTCACGAAACCATTCATGAATCTGGGCATCAGCATATTATTTAAGGTGCCAACAACAGAACCCACCAGACTCTTTTCATTTATGAACCCCCTAGCTATTGAAATATGGATTTATGTACTGGCGGCATACTTACTTGTATCACTGACCATATATGTGGTGGCCAAATTATCACCSATCGARTGGCGCAGTATTCATCCATGTGATCTGGATAACGTTACGATAAGCAATCAGTTTACGATATCGGACAGTTTTTGGTTTACGATTGGCACGCTTATGCAGCAGGGATCCGATATATATCCGAGGGCGGTATCTACCCGTATAATCAGCAGYATTTGGGGCTTCTTTTCACTAATTATTGTTGCCTCATATACGGCCAACTTGGCAGCATTTCTAACGGTAGAACGCATGATTAACCCGATCGAAAATGCTGAAGACTTGGCTAGCCAGACGGAAATCTCRTATGGAACTTTGGAAAGTGGATCGACAATGACTTTCTTTCGGGACTCMATGATWGAGACGTACAAGAAAATGTGGAGAGCTATGGATAATAAAAATCCGCTGTCTTTTACATCTACTTATGAGGATGGCATYAGACGTGTGAATCAGGGAAACTATGCCTTCCTAATGGAGTCCACAATGCTCGACTATATTGTTCAACGGGACTGCAACTTGACACAAATCGGCGGATTATTAGATACGAARGGTACGAGTATAGGATACGGYATTGCAACACCCAAGGGTTCCCCATGGCGAGACAAGATATCATTGGCTATTTTGGARCTRCAGGAGAAGGGAGATATTCAAATGCTATATGACAAATGGTGGAAGAACACGGATGAGACCTGCACACGGATAAGCAAYAATAAACTCTCGAAAGCCAATGCCTTGGGACTGGAAAGTATWGGTGGGGTGTTTGTTGTGCTAATTGCGGGAATTTTGGTTGCTTTTATTGTGGCATTCTTCGAGTTTTGGTTCAACTTTCGGCAACAGGCGAAA
>g11 name=Ir7d; type=CDS; loc=scaffold_200:197101-198996(+); func=full-length; length=1896; species=Dnig; release=r1.0;
ATGTCCTTTTTCAGTAGTTTCAATGCAATGGAACTGCAAGGTGCTCGTCTGCTGCTCCTTGTGCTCGGCCTGAGCTGGGCAGCCGGCTGGCTAAGGCAGCAGCCTCGCGAGACCCGAAAGAATGCGCAACTCGCTGTCCATTTGGGTGACGCACTGCATCGCATACTGACGGAGACCTGCGCCAAGCACAACATGAGCATCTTTGTGAGCACCCGATATCGGGAGCAGCTGCCGCCGGCGCAGCAGCGTCTGGTGGAGCGCGTCCTGGAGCGCTGCTTGCGACGGCGCAACAGCGAAGCCTTGGTGCCCATTGTGCTGGACACGGCGGTGCAATCCTCGCTCAGTTTGCGCCTCCAGCTGCTGCTCTTCTTTGTGCGCAATGCCCAGCAGCTGGTGGCGGCGGCCATCCACAATGCTCGGGGCAATCCCACGCACAAGTTCAAGTATCTGATTGTGTTACTGCCAACGGGAGAGGCGGATGGGGATGACGATCCTGGCGAACGGCAGGCGCAGATGCGCCAAATCTTTGACTATCTGCTGCAACAGCGCTACAATATAGATGTGCTCCTATTGCTGGTGGATTTCCAGTTGGGCAGCCTCACTGCCCATACATTTTTGCCGTTTCGCTCTCCGGAGCACTGTGAATCCACCCAACCGGTGCGCGTTTCTCTGCGGGATGAGCTGTATCCACTGAAGCTGCACAATCTCCAGGGCTGTCCGCTGCACGTGATTGTCTTTCAGATTCCGCCGTATATGATACTGCATCCGGAGCGGCGCACACCCGGGGAGCAGATCACTGGCCTGGATGCGGACCTTCTGAAAATCCTGGCCAGGCAGCTGAACTTTAGCCTGGTGCTGGTCGGCAATGAGCCACCTCAGTTGATTGGCGGCAGCAGCTTCATGAATGGCACCATGACCGGCGCCTATCAGATGCTGCTCCAGCGTCGGGCCAATCTCACGCTAGGAGTGACCGCCTGTTTGCCGGCACGCTCCAAATACTTGGCCAGCACGATGCCCTACAACCAGGTGGAGTACATCGTGGTGTTGCGGGCGGCGCCCGCCTATAGCTACTATGAGATAATGCTCTTCCCCTTCGACAGCGCCGTCTGGCTGCTGCTGCTGATCGGGACGGCTGCAGTGCGTCTGGTCTGCTGGCTCCGCGGCTGCCAGCTGCCATCGCTGCTGCAGATTGGCTGGCTGCAGTTGCTCTTTGCCCTGCGCCTCGGCTACGAGAGCAGCATCTTTATGTTTGTCCACAATGCGCCAGCGAGGCAGCTGCCCCACACCCTGGAGGAGGCACTGGCTCAGGATTACACATTCATTTCGGATCATGCCACCTATCGGTTGACCGAACTGCAGCCGGCTCTGACCAGTCGCATCAGCATTGTGCCCGGCCAGCCGATGGAGATCTTCGATCAGCTCCTCAACTATCCACCCCAGAGACGCATCGCTGCCATCAGCAGTCAGCATTTCCTCTGGCATCATCTGTACAGGCAGCGGAAGCAGCGGAAGCAGCACCAACTGATCCGGGTAGATCGCAAGCTTATGGATATCATGATCTGTGTGCATTTTCCCCTGGGCTCCTATTTGGCTGGCGTTGTCAATCAGCTGCTCCTCAACATGCGCAGCTCCGGCATCTGCCAGCATCTCACCGAGCGCCTGGGACCCCTGTCCCACATGCCCAAAACAACAACAGCTCGATGGCTTCCCCTGCGCAGCAGCAGCGGCAGATCTTCGAATGTGGCCCAATTTGAGGAGTCCATGCGCTTCATCTATGCAGCCTTCAATTGCCTCCTGATTGCCGAAGCCCTGGCAACGGGCATCTTTGCGCTGGAGCTACTCAATCAGCGTTGCAACTGTTCGTGGCTATCCTTCATCCTCGACCAGAGACTCTAA
>g40497b name=GluRIIE; type=CDS; loc=scaffold_121:258576-262282(-); func=full-length; length=2493; species=Dnig; release=r1.0;
ATGCTAAAAAGTAATGCTTTGTTATATCTTCCAATAATAATCTTAAGAATCGCGTTTCTTAATGCTCAGTACGAAAATTATGGTGGTTACGATAGCCTCCAAAACTCGGGCAGTGTACCAATTGGTCTGCTCACCGATCAGAATACGGAGCAAATGAATATAGTATTTGATCATGCCATTGAAGTGGCTAATGAGGAACTCGGCTTGGCAATGTCCTCTCTCAAAGCGGAGGTCAACTATGGCGATGCTTATCACAGCTATGGCAGCCTCTGCAGAATGTTGGAGACGGGCATTGCAGGCGTTTTTGGGCCCTCTTCTCGGCACACAGCTGTGCATTTGATGTCCATATGCGATGCCATGGATATACCCCACATWTATTCCTATATGAGTGAATATGCGGAGGGCTTTAATCTGCATCCACATCCCGCTGATCTATCCAAGGCACTTTTTAGTCTTATAACAGCTTTTGAATGGTCACGTTTTATATTTCTTTATGAATCGGCGGAATACCTGGGTATTCTCAATGAACTAAACACTCTCTTTGGCATGAATGGACCTATTGTAACGGTACTGCGCTATGATATGCATCTGAATGGCAATTACAAACCTGTCCTAAGACGTGTGCGCAAATCCATGGATAATCGCATAGTGGTTGTGGGATCCACTGAGACTGTGCCCGAGTTTCTGAATCAGGCTCAACAAGTTGGCATWATYAATGARGACTATAGYTACATTATTGGCAATCTGGACTTTCACTCGTTTGATCTGGAGGAGTACAAGTACAGTGAGGCAAAYATAACAAGTTTGCGTCTCTTYTCGCCAGAAAAAATGGCTGTWAAGGAGCTGATGCAGAAAATGGGATTTAACAATGATCAAGATGAATTTCGAAATGGCAAGTGGAATTTCTTTTTGATAAAGAACTGGTTSCTTACTGTGATCCCYACAGGTTCYTGTCCCGTAACCGTAGAAATGGCTCTGACRTACGAYGCAGTTCAATTGTTTGCTGAAACTCTCAAGAATCTGCCATTTAAACCGGTGGCTCAGAATTGCTCACAGCGCACCGAAAGTGTTCGAGATGATGGTTCGTCCTTTAAGAACTATATGAGAACGCTGCGTCTCAAGGAYCGACTKCTCACTGGGCCCATCCATTTTGAGGGCAATGTGCGGAAAGGGTATCATTTGGATGTCATCGAGCTGCAACCCTCCGGCATTGTCAAAGTAGGCACTTGGGATGAGCAGCGCGACTATAGACCAGAGCGCTTGGCGCCCACCAATTCTCAGTTCGATAATATTGACAATTCGTTAGCCAATAAAACATTTATAGTACTGCTTTCGGTTTCGAACAAACCTTATGCCAGTTTGGTGGAGAGCTACAAGCAACTTGAAGGCAATAGTCAGTATGAAGGATATGGCGTGGATCTGATCAAGGAGTTGGCCGACAAGTTGGGCTTTAACTTTACCTTTAAAGATGGTGGCAATGATTATGGTTCATACAATAARAGCTCCAATGAATCAACGGGCATGTTAAGGGAGATAATGCATGGCCACGCYGACTTGGCAATTACCGATTTGACAATAACATCGGAACGTGAAGAAGCTATTGATTTTAGTATACCCTTTATGAATCTGGGCAAGTTCCTATTGCATATAGCTTTATCGACGAGAACTGTAGCTAGTTTCTGGTGGTTCTTCACTTTAATTGTCGTCTCCTCCTATACAGCCAATTTAGCTGCCTTCTTGACCATTGAGAAGCCACAGAGTTTGATCAACAGCGTGGAYGATCTGGCCGAGAATAAGGATGGCGTTGTTTATGGAGCCAAGCGTACCGGTTCAACCAGAAATTTCTTTTTGACCTCCGAGGATGAACGCTACATAACAATGAATAAATTTATGACCGAACATCCCGAGCATTTGACAGAGACCAATCAGGAGGGTGTGGATCGCGTWAAGACAAGCACTCACTATGCCTTYCTCATGGAATCCACATCCATTGAGTTTAACACTAAACGCGAATGCAACCTGAAGAAAATTGGCGATGCTCTGGATGAAAAGGGCTATGGAATTGCCATGCGCAAAAGTAGGYTAATTACAGATCWAGATAAGTCCCTTGAAAATGAGCAGGGTGTGCTGGAGAAAATGAAGAACAAGTGGTGGAATGAAGTGGGTTCTGGCATATGCGCAACCAAGGAAGATGCACCCGATGCCACGCCCCTAGCCATGGACAATTTAGAGGGTGTCTTCTTCGTGCTGCTCGTGGGTTCATGTTGTGCGCTGCTTTATGGAGTAGTSAGCTGGATGCTGTTCATCATCAAAAAGGCACATCATTATAGGGTGCCGCTGCTGGAAGCGATAAAGGAGGAGTTTCAGTTTCTTATTGACTTTAATAACTACACACGCGTGCTCAAGAGCTCGGAGTCGATTTACTCGCGCAGCCGCCAGTCATCCATGTCGGTGGGCTCCATTAGACAGGAACCACTTACGCCGTACAGTTAA
>g40497a name=GluRIID; type=CDS; loc=scaffold_121:262543-266040(-); func=full-length; length=2709; species=Dnig; release=r1.0;
ATGCATTTCTGGCTAATTTGTGTGATATTACTGTGGCCCAATAATGTGCAGGGTTACGGAGCAGCTAATTCCTATGGAGCTGCCAGCGGACAAGCCATACACATCGGCCTTATCACAGACGATAGCACGGACCGAATACGCCGGACCTTTGAGCACGCCATATCTGTGGTGAACAGCGACCTCAGTGTGCCACTGGTGGGTGAAGCGGAGCAGGTGGCCTTTGGTAATTCCGTGCAGGCATTCGCCCAACTRTGCAGACTAATGCAGAATGGCGTCGGCGCCGTTTTTGGACCAGCTGCCAAGCATACAGCGKCACATTTGCTAAGTGCTTGCGATGCCAAGGACATACCCTTTATCTATCCCCATTTGTCATGGAGTCCACAAACCGATGGCTTCAACTTGCATCCGCATCCCGAGGATATTGCTCATGCACTCCATGATATCATCACACAGTTTGAATGGTCGCGTTTTATTTTCTGCTACGARTCCTCGGAATACCTAGCCATACTGGATCATCTGATGACGCTCTATGGCATCACAGGACCCGTCATCAAGGTCATGCGYTACGATCTTAACCTCAATGGAAACTACAAATCAGTTCTGCGACGCGTTCGCAAATCTGAGGATAGTCGCATTGTGGTCGTCGGCTCGACGGAGGGCGTGGCTGAGCTGCTGCGTCAGGCCCAACAGGTGGGCATCATGAATGAGGACTATACGTACCTAGTGGGAAATCTAGATTTGCACACCTATGAGCTGGAGGAGTACAAGTACAGCGAGGCCAATATTACGGGCATTCGAATGTTTGATCCTGATAAAAAGGAGGTGCGCGAWTTGGTAGAAACACTTCAGCATGAACTGGGCGAAAGTGAACCCACAAATAATGGATCTTCACTCATCACTATGGCCATGGCTCTCACCTACGATGCGGTGCGTGTGATTGCTGAGACCTCCAACTTTTTACCCTATCAGCCGCAACAGTTGAACTGCTCCGAACGCCATGATAATGTGCAGCCAGATGGTTCCACTTTCCGCAACTATATGCGATCGCTGGAAATCCTGGAGAAAACCATCACTGGACGCATTTTCTTTCAGGGCAATATGCGTAAGGGATTTAGTTTTGACGTGATCGAGCTGCAGCCTGTGGGKCTGGTCAAGATTGGCACCTGGGAGGAGGGCAAGGAGTTTGAATTCAAGCGACCGCCACAAATAACCAATTTCAATGACAATGAAGAAAATACATTGGTTAATAAAACCTTCAAGGTGCTAATCTCRGTGTCGAACAAGCCGTATGCTAGTTTAGTAGAAAGCATAAACACACTAATTGGCAATAGTCAGTATGAGGGATATGGCATCGATCTGATCAAGGAGCTCGCTGAAAAACTGGGCTTCAACTTTACCTTTCAAGATGGTGGCAATGATTAYGGTTCCTTTAACAAGACCACGAAYATGACATCAGGCATGCTAAAGGAAATTGTCGAGGGCCATGCCGACTTGGCCATCACAGACCTGACTATAACTTCGGAACGGGAGGAGGCCATTGACTTTTCCATACCATTTATGAATCTAGGTATTGCCATTCTATATGTAAAACCGCAAAAGGCGGAGCCTGCACTCTTTTCCTTCATGGACCCCTTTTCCAAGGAGGTGTGGCTCTATCTGGGCATTGCCTATCTGGGCGTCTCATTGTGTCTCTTCGTGCTGGGACGCCTCTCACCTTCAGAATGGGACAATCCATATCCTTGCATTGAAGAACCAGAAGAACTGGAGAATCAATTTACCATAAACAATTCACTTTGGTTCACTACGGGAGCATTGCTGCAACAGGGCTCYGAAATTGCACCGAAAGCACTAAGCACGCGTACAATATCAGCTATTTGGTGGTTTTTTACATTGATTATGGTCTCGTCATATACAGCCAACTTGGCGGCTTTCCTGACYATYGAGAATCCATCGAGTTCAATYAACAGTGTTGAGGATTTGGCTGAGAACAAGGATGATGTGCAATATGGAGCAAAGCGCACAGGATCCACTAGAAACTTTTTCCTGACCTCTGAGGATGAGATATACATGAAGATGAATGCGTATATGACCAGTCATCCAGAGATGCTCACCGAAACCAATCTGGCAGGCGTCGATAAGGTTAAGGCGGGTACAAAATATGCATTTCTTATGGAATCCACYTCTATAGAGTTTAATACGGTGAGGGAATGCAATCTGAAGAAAATAGGCGAAGCGCTGGATGAGAAGGGCTACGGCATTGCAATGCCTAAGAATTGGCCATATCGTGATAAGTTCAACAATGCGCTGCTGGAGCTGCAGGAACAGGGCGTGCTGGCCAGGCTTAAGAACAAATGGTGGAATGAAATTGGTGCCGGTGTCTGCAGCGCCAAAGGCGATGACGATGGTCCTTCGGAGCTGGGCGTGGATAATTTGAGTGGCATCTATGCTGTGCTTATTGTTGGTTCCTTATTATCCTTTATCTTTTCCTTTTTCTACTGGTGCCTGTTTGTCTTCAAGAAAGCCAAATTCTATCAGGTGCCCTTTTGTGATGCACTCGCGGAGGAGTTTAAAATTGTCATCAGYTTTGCGGAAAATGAACGAGCCCTGAAAAGCGCCCAGTCGGTYTATTCCCGCAGTCGTAACTCTTCTCAATCCATAGATTCCYTGCAGACTGATTCGGACAACGACACTGTGCCCGATGATGATTGA
>g37992 name=Ir94g; type=CDS; loc=scaffold_121:84244-85878(-); func=full-length; length=1635; species=Dnig; release=r1.0;
ATGAACGATAGCGTTCACATCTACGCTGAACTCCTTTCAGGGATTATTCGCTTCAACAACTTTAGCACAATTTTCTATTTTGATCCGGAGGATGGAAGGGAACGCTGTCACTTGGAGACTTTGTTGTCATTGGCAGGAAAAAGCATTCCTCTACTCTTGTGGCGCTCGACAGAATCCCTTAAGCTTAACAACTTTATCAACACTCAGCTGCTGGTTGTGGCCTGCTTTCCTGGYCTCTATCGTCAGGATTTGCTCAACACTCTCTCCAGCACTTTGAGGTATATGCGAGAGACGAAAGTGCTCATCGAATTGGTCAGCAATCAGGATGAGGGCTTGGTCAGTCGAGTGCTGCAGTTTTGTCTTCAAAATCATATGCTAAATGCGGCCCTAATCTTTGGTGACTTTGGTCAAACACACAGATTGTATAGCTATGAAGCATATCCACATTTTGTGCTGAAGAGTCAACAATTTACGGAGACGTTTTTCAACTTGTATCCGGATAAAATGTTAGATTTACATGGCTTACGGTTGCGCACGATGCCCGATCTCTCCGAGCCGAATACTATACTCTATCGGGATGAGGAAGGCAATGCTCGTCTGTTAGGCTACGTTTGGAACATGCTGGAGGAGTATTCCCGCAAACACAATGCCAGCTTGCAGCTGACCGATATGGTGCAGGAGGGCAAATTCTTGACGCACATTCAAGTCTTGGATCTGGCACGCGATAACATCGTGGACATAGCGGCCAGTTTGCAGCCGGTAACGTTGAGACATCTGGAGCGGTTCCATGAGTACGCGTATCCTGCCCAGATTGCCAGTTGGTGCACCATGATGCCCTTGGAGCCGCTCCTAGATGTACGSGAGATGTATATATGGATGATGCCTGCCCTTACTCTGTGTTTCCTGGCGCTGCTTTGGCTGATCCGTGAGCTGCTTAAAGGTCGCTGGCATCGTCATCGACGTCTCCTGGGCATTGGTTGGAAGGTTCTACTCATTATGCTTGCCTGCAACGTTCAGGGCAGATTGGTTACGCTGTTCATAGCGCCACCCGCCAAGCCAGCCATTCCCAGCTTTGCAGCACTTTCGCAGTCCAAGCTGCGCATCTTTGGCTTGCGATCTGAGCACAACTTGTATGACTTTGATTTGCGCACACGWTATTCGACTTCGTTTTATCTGAGTGATAAGGCGTCAGAGCTGCTCTGGCTGCGGAACTCACTGAATACCAGCTACGCCTACACCGTAACCCACACCAAGTGGCAGCTGTATGCGGAACAGCAGGCGTATAGTGCCAGGCCGTTGTTTTACTACTCGGAGAACTTCTGCTTCTATCAGTATGTGCCCTTTGCCTTGGTCATCCCGGAGAACTCGCCCCATCGTGCCACCCTTCATAATTTCATACTGCAGACGGGCCAGTCGGGACTGTATAAGCATTGGGTGGCGAGGAGCTTCTACTATATGGTACAAGCGGGCAAATTGCACCGGCAGGATCTCAGCGAGCCGCGACATATCCGCTCGCTAGCGACGCAGGACCTGCACCACGTCCTGCATGCCTATGCATTGGGTGTGCTAATTAGCTTGACCCTCTTTGTCGCCGAGCTGTTTATATGTCGGGCCAGAGCTTGGCTGGCAACTTAA
>g13125 name=Ir87a; type=CDS; loc=scaffold_129:6619-9156(+); func=full-length; length=2421; species=Dnig; release=r1.0;
ATGTCAACACCACAATTACGTATGTCAAGTGGTGCCGCGACCACTTGTGTGGCTCTCTCACTTGGGCTGCTCCAGCTGACAGTGCGCTCAGCTGTGGGCCAGGGCTTTGGCGTTAATCTAATGACGGTGCCCAGCGAGGACAAGCCCCAAGCAGCCTGCACTTTAGCGCTGCTCCAAAAATATTTCCATTCCGGAGATTCACTGTCCGGCGCCGTGCTTTGCGTGAGTGTCACACCCTATAGTCGCGATGTGCAGGAGCGACTGCTCCGAGCGTTTAATCTCCATCCGGGTTATCCCTGGACCATTTTGACGACAAACCTAGGGGAGAACCCTAAGACTAAATCGAATATGCAAGTCATGGATGTGAAGCCACAATGCTATTTTCTGGTGGTGGACAATCTGGACGATGAAGATCTGGATGATATATTTGCTCACTGGCGGCACATGGTTAACTGGAATCCATTGGCACAGTTTGTGGTGTATTTGGCTGCCGTTGAGGAGACAGATGAGGAGATGACCGACCTGATGGTGGAGATTCTATTGACCTTTATGAGCAACAAGCTTTACAATGTGAATGTGATTGGACAGAGTGACGAGAATAGCTTCTATTACGGCAAGACTGTCTTTCCATATCATCCGGATAACAATTGTGGTAATCGTGTGATTGCYATCGATCTCTTGGATGCCTGCAGCYATGAGGAAGCTGAGGAAGATGACGATTACAGTGGTGATTATGACAACGAGGAGACAAACTTTGAGGGCGAAGATGAGATTGAAGAAAATCAGCAGGGAACGGAATATGTGAATGATGGTGAACCAACTGAAGCTAGAGAAGAAGCTAATAATAAAACTACAATTATGGATATGGACTTTAATGATACTGCCGCGGCTTTGGTTATGGAAAACGAGGAGGACTCTGTTGATAACAGTCAAGAAAGCAGCAGCTCCAATAAAACATCCAACACGAAAACAAGTCTACCAGAAACAACCATTGAGGAATATTTACGCGCCAGATTCGAGGATAAATTCCCTCGCGACCTGAGCGGCTGTCCCATACGAGCTGCCTATCGTGGACCCTGGGAGCCTTACATATTTACCGTCTACCAGGAGACGGAGCAGGACTACTATGAGGCTGGTGGAGCGGGTAACGAGAGCGACCCAAGCTACGAGGAAAGCATCGTCGAAATGGATGAAGACTACAGCACCATGGAGAATGCAGACCCCATCACCAGTCAAGCCGACGACTCTGGTGGGCTGACAAAGTTAACGGGCATCGAGTACCAACTAGTGCAGACCATTGCCCAGAGATTACACGTCAGCATCGAGTTTACAACAAAGAGCAGCAATGTGTTTCATCTGTTCCAGCAGCTCCTCGAGGGTCGCATTGAAATGATTGTCGGCGGCATCGATGAAGATCCCAGCATCAGTCAGTATGTTTCCAGCTCCAAATCGTATCACCAGGACGAGCTCACCTGGTGTGTGTCCAAGGCCAAACGCAAGCATAGTTTATTTAACTTTCTGGCCAGCTTCGATGCCATTGGCTGGCTTTTACTATTTCTGTTCATTATTATCAGCTCGCTAGCTGTGCTGGCGGCACAGCAAGTCTCTGGCTATCACCTCAACAATCTGAGCAACTATCTATCSATCTGCATACGCATGCTGGGCATTCTGCTCACCCAGGCCATTACCATTAATGCCCAAGCATTGCCGACTGCGCTGCGATTACTCTTTGTTACAGCCTTCCTTCTGGCCTTCTTCTTCAGCAACACCTATCAAAGTCTGCTGATAAGCACACTGACCACTCCGACGACACAGGCCCAAATCAGTGAGCTGGAGGAGATCTATGGCAAGCGCATGACTATTATGGTTAGCTCCGAGAATGTCCGGCATCTGAACAAGGAGGGTGAGACCTTCAAGTACATACGAGAAAAATTCGAAATATGCTACAATATTGTTGACTGCCTCAACTATGCCGCCGACAATGAWCGCATTGCTGTCGCCGTCTCCCGCCAGCATGCCTTCTACAATGCCCGGATCCAGCGGGACAGACTGTACTGCTTCGATCGCCGGGAGTCCTTGTATGTTTATCCTGTGTCAATGCTGCTGCCCAAGAAGTATCATCTGATGCATCAAATCAATGCGGTTATACAGCACGTCATCGAGTCGGGACACATGCAGAAGTGGGCACGGGATCTGGACATGGTGCGCATGATCCAGGAGAAGATCGCACGTGTACAGGAGGATGCCTTCAAGGCACTGACTCTGCCTGCGTTTCTAGGCGCCTTGGTCTTCGCCAGCGTCCTCTTGCTCCTGGCCAGCGCTGTCTTCGTCTTGGAATGTGTGGTCTACTTGCTGGTGGTCAGATGGCGCACGCGACTCAGGCTACTACGCTGCATGCATCGTCGCTTTGCCCGGACGTAA
>g10240 name=GluRIB; type=CDS; loc=scaffold_109:30776-71371(+); func=partial; length=1665; species=Dnig; release=r1.0;
AAAACTAAACTTTTTTATTGTTTTGCTTTGCCACACACAGTTTGCAATCAGTTCTCACGGGGCGTATACTCGATGCTGGGCGCCGTGTCGCCCGACTCCTTTGATACGCTGCACTCGTACTCGAATACGTTTCAGATGCCCTTTGTGACGCCCTGGTTTCCGGAGAAGGCTCAAGCGGCTCTCATGTATGATGCGGTTTTCGTCCTGGTGGAGGCGTTCAATAAAATTCTGCGCAAGAAGCCGGATCAATTCCGGAACAATGTACAGCGACGCAGTCAAACGTTGATGGTTGCCCAAGCCGCCCAGGCCGCCGCCTCCACATCCAGTGATGGCTCCAACAGCAGCAACAACAACAACAACAACAACGATGGGAACTCCGGTTCAGGTTCCAGTTTCGGTACAGCGCCGCGCGCCTTGGACTGTAATACGGCCAAGGGCTGGGTGAACGCATGGGAGCATGGCGATAAAATATCACGTTATTTGAGAAAGGTAGAAATCGAGGGACTCACCGGSGATATCAAATTCAACGATGATGGCAGACGAGTCAATTACACGCTGCACGTTGTCGAGATGACCGTAAACAGCGCCATGCCGGCCTTTGGCGAAAAGCTGCATGGCAATGACCGCTTCGAGGGATACTGCAAGGACCTGGCCGACTTGCTGTCCAAGAAGCTGGGACTCGAATATGAACTGCGTCTGGTCAAGGATGGCAATTACGGTTCGGAGAATCCTGCCGTACACGGCGGCTGGGATGGCATGGTGGGCGAACTGGTGCGCAAGCTTGCCAATCAGCAGCCACCCGGCATCATTGGCGGTGCACCCGTGCCCCAACCGCCCGGGCCACCCACACCGGGCGCACAGACGGCTGCCTGTGCCGCTGCGCTGCAGGCATCGCTGTCGGCCAGCAGYCTTGCAACGGGCTCGACTGGTGCCGCCGGCTCGTCTGTCAATGAGTTTAGCATTTGGAATTCGTTCTGGTATTCGCTGGCCGCCTTCATGCAGCAGGGCTGCGATCTGTCGCCYCGCTCCCTTTCGGGTCGCATTGCGGCTGCTTCTTGGTTCTTTTTTGCGCTCATTCTTATCTCATCGTATACGGCGAATCTGGCCGCCTTCCTTACCGTTGAGCGCATGGCCACGCCCATCAGTTCGCCCGAGGATTTGGCCATGCAAACGGAGGTTCAATACGGCACTCTGTTGCACGGCTCCACGGATCCCATTAATCTAGCTGTACTCTCGTTAAGAGAGAACGGTGAGCTGATTAAACTKCGCAACAAATGGTGGTACGACAAGACCGAGTGTAATTCCAACAAGGACAACCAGGAGGCAGCCCACAACGCGCTATCGCTGAGCAATGTGGCCGGCATTTTCTATATACTCATTGGCGGTCTGCTTGTTGCTGTTTTCGTGGCAATTATTGAGTTTTGCTTCCGCAAGAAGGCAAACAATTCCGTCGGTTCGAACCTTGTCGGCGTGGGCAGYGCGGCCAAGAGCAACGGTTCCATGCTGCTACGCCCACCCAGCGCGGTTCCGGGCGTCCTGCCCTCGACACATCAAAGGAACGCGATGACCGACACAATGCACGCCAAGGCCAAATTGACCATTCAAGCGAGTCGCGACTACGACAATGGACGCGTCGGGAGCGTTACACTGTCCGATACCCAATAG
>g40088 name=Ir67a; type=CDS; loc=scaffold_120:202312-204096(-); func=full-length; length=1785; species=Dnig; release=r1.0;
ATGTGGATAGCTGTGGTTCCAACTCTGCTGCTGCTGCTGGTCWGCAATTTAAGCCACGCATTTACGGTGAATGAAGTACTGCAACGTAGCTACCAGGAGCAGCATTACGATACGCTGTTGTTGCTGCGRCACAGCAGGCAGTGGGAGTGCATCCAAATGGAGCAAGTGGCAACTGCCTCTACTTGGCCCCTACTCCGCCTCAGCAACGAGGCTAACTTTACTCTGAAGAGCAGCCAAAGCACGGAAATGTTTGCCCTAATTTGTCTGACTGGCAATGGGGAGGTGGACACGGAACAGTGGCGGGCATTAGCCAAAAATCTGAATAACATGCGTCATGTGCGACTGCTTCTGTTGCTGCAGCAGGCAGCTGCCATCAACGAGGTGCCTTTKGATCTGCTGCTCAAAGAGCTGTTTGACATTACCTACTATCGACGCTTTCCTCATGTGGTGCTGCTGCTGYCCGAGGGCAGTGCCTTTCAACTGCAGCCATACGAAAAGGACCTCTGGCTGCCACTCCATCCGAACAGCAGCGCTCCGATCTTTGCCAGGCAATACAACTTCCATCTCTTTCCGGCTAAAGTGATGCCCGATCAGGTGCCACCTCTTTCGATGGTGTACAAAGATGGGAAGACAAATGATCTGCGGTTGACGGGCTATATGGCCAAGATGGTACTGGAGTTTGCCAATGCGCACAACATCTCACTGAAGTGGGAAAGACCTTTGGTTATTGGGGATCAAATGTCCTTAATAGTGCTGCGGAACATGACGCTGAATGGAAGTCTGAGCTTGTGCATGACGCTGTGTGGCTATGAGCTGCCAAATGAATCTGGCTACTACACGTATCCAGTCGATCTAGCCAAGTGGTTTATCACAGTGCCCTGTGCCCAGGAGGTACCCACAGCTAAGGTATACATTATGGTCTGGACTTCCAAAATGCTGGYCGTACTATTTGCCAGTTACTGCATMTTTRCGCTGCTGGACACCTGCTTTGGCTGGCTGCTGACGAARCAGAAGKTTCACTGGACGAATCTCCTYTTCAATGAGCGCATGCTCTCGGGCATTATCGGACAGCCATTCAAGCTAAACGCTCACTCCATGAACAGCTCCCGTCTGGCACATGCCCAACTGTTTCTATTGGGCCTGATTGTCAGCACTCTGTTTGCGGCCCATTTGAAGACGCTGTTAACTAAGCGACCAAGGGAGCGCATGGTATCTAACCTTAAGGAGCTTCAAGACTCTCACCTGAGTATTTACTTTTCGGAAGGAGAGCAATTCTATATAAACTTGCCCACAAAAGGTCACTTCCTTGGTGAAATTAAATCAAAGATAATCTTTCTCAAAACCGGTGACTTTTATAAGCATCGCAAGRGTTGGAACAAATCGGAAGCATTCTCCATGACTTCCACAGAGTGGGAATTTATAAAATGGCAACAAGATCTATTTCAACAGCCCGTACTCTGCTATCATCCCGGTCTGGTCTTTCGTTCYGTGCTCCTGGCCTCCTTGCCATTGCAATCGAACTCGATTTTTGCAGAGCCAATGGATACATTTATTCATCGCATTCACGACACTGGATTATTTCTGTACTGGAAGCAGCAGTCCTTGCGAGATTTCATTGCATTAGGCGAGCTCAGTCTCAAGGATCCATATCCRCGTGAACCATTTCATGACTTCAAGGTGGGTGATTTGTTTTGGGTCTGGTTCAGCTTGGCCTCGGGCTTATCGTTGGCATTTGTAACCTTCTTATGTGAGCTAACTATGTATCGTATTGTACGAAAAACTTAA
>g29902 name=Nmdar2; type=CDS; loc=scaffold_13:38040-61639(+); func=partial; length=3321; species=Dnig; release=r1.0;
ATGGTCGAATTAATGCGCCATGCTGTGCACCAGCAGCAGCAGCAGCAGCAGYMRCASKYRCRMSWSSGMYACRGCWACASCMACASCMACAGCAACAGCAACAATAAACAGCCACCGCAGATTAACGGGAGGACGCGGGAGCTGAGGAGGAGCAGCAGTAAAACAAAAGTTAAGCTGAAATGTAGACCACTAACGGCAATACGAACGGCGACGGCGACGGCGACGGCAACAGCAACAGCAACAGCAACTGCATCAGCAATAGTTGCTGCCAAGCTGAGTGACAGAAGCAAAAAGCGTTTCATTGTCGTTGGTACTAAAATGTCAGCGACAACAACAACTCCGACACCAACAACAAGAGCAACAAAACCCACAACAACAACAACAACAGCAGCAGCAACAAACATTGCTGACGAGGAATCCAGTATAAATTCAGTATTAGACATTGCCGCTGTCGATGTCAACGAAAATAAGGACGACAACAACTGCAACACTGCCAGCAGCAACAGAGATCACAATAGCAATATAAGGAGTTTCACAACAGCAAAAACCACAACAACAGCAACAGCAACAGCAGCAGCAAGCAATGGCCGCAAATGGACGCTGTTGCCACTTCTGCCACTGTTGCCCCTKCTTTTCATCATTTATGCATGTCCATGGCCATGCACCGATGCACTGCGCCTCACCAACGGCGGCAGCAGCCTCAGCAAGGGCGTGGGGGCCAACAAGGAGCAGCTGAACATCGGCCTCATTGCGCCGCACACGAACTTTGGGAAGCGCGAGTATCTGCGGAGCATCAACAACGCTGTCACCGGGCTAACCAAGACGCGCGGCGCGAAGCTCACCTTCCTCAAGGACTACTCCTTTGAACAAAAAAACATACACTTCGATATGATGTCGCTGACGCCGAGTCCAACCGCGATCCTGAGCACGCTGTGCAAGGAGTTCCTGCGAGTCAACGTGTCCGCCATTTTGTATATGATGAACAACGAGCAGTTTGGGCACAGCACCGCCTCGGCACAGTATTTCCTGCAGCTGGCCGGCTACCTGGGCATACCGGTGATCTCGTGGAACGCGGACAATTCGGGCCTGGAGCGCCGAGCCTCGCAGTCGACGCTGCAGCTGCAGCTGGCGCCGAGCATTGAGCACCAGAGTGCCGCCATGTTGAGCATCCTGGAGCGCTACAAGTGGCACCAGTTCTCGGTGGTCACCTCACAGATCGCCGGCCACGATGACTTTGTGCAGGCGGTGCGGGAACGCGTCGCCGAGATGCAGGAGCACTTCAAGTTCACCATACTCAACTCGATTGTGGTGACGCGCACCAGTGATCTCATGGAGCTGGTGAACAGCGAGGCGCGCGTCATGCTGCTCTATGCCACACAGACGGAGGCCATCACCATTCTCCGGGCCGCCGAGGAGATGAAGCTGACCGGCGAGAACTACGTCTGGGTCGTCAGCCAGTCGGTGATCGAGAAGAAGGACGCCCACTCCCAGTTCCCCGTTGGCATGCTGGGGGTGCACTTCGATACGAGCAGCGCAGCGCTGATGAACGAGATCTCGAATGCCATCAAGATCTACAGCTATGGCGTGGAGGCCTACCTGACGGATCCGGCGAACCGCGATCGTCGCCTCACCACGCAGTCGCTGTCCTGCGAGGACGAGGGTCGCGGTCGCTGGGACAACGGCGAGATCTTCTTCAAGTACTTGCGCAACGTGTCCATCGAGGGGGATCTGAACAAGCCGAACATTGAGTTCACTGCCGACGGCGACCTTAAGTCCGCCGAGCTCAAGATTATGAATTTGCAGCTCGGCTTCACCTACGAGCTGGTACGGGTTGAAGATGGTAAATGGGGTACACTTGAGAATGGTAAATGGAATGGTTTGATTGCCGACTTGGTTAACCGCAAGACGGACATGGTGCTCACATCTCTCATGATCAACACCGAGCGCGAGGCGGTCGTCGATTTCAGCGAGCCCTTCATGGAGACGGGCATTGCCATTGTGGTGGCCAAGCGGACGGGCATCATCTCGCCCACGGCCTTYCTGGAGCCYTTCGACACGGCCTCSTGGATGCTGGTGGGTATCGTCGCCATTCAGGCGGCCACTTTCATGATCTTCCTCTTCGAGTGGCTCTCGCCCAGCGGCTACGACATGAAGCTGTATCTGCAGAACACGAATGTGACACCCTATCGCTTCTCGCTGTTCCGCACCTACTGGCTTGTGTGGGCGGTCCTCTTCCAAGCGGCCGTCCACGTGGACTCGCCGCGCGGCTTCACCTCGCGCTTCATGACCAATGTTTGGGCCCTGTTCGCCGTCGTCTTCCTTGCCATCTACACTGCCAACCTGGCGGCCTTCATGATAACCAGAGAGGAGTTCCACGAGTTCAGTGGCCTCAACGATAGCCGCTTGGTTCATCCGTATTCGCACAAGCCCTCGTTCAAGTTCGGCACCATTCCCTATAGCCACACGGACTCCACCATTCACAAGTACTTTAAGGACATGCACTACTACATGAGGACATACAATAAGACAAGCGTCGCTGATGGCGTCGCCGCTGTACTCAATGGCAACCTGGACTCCTTCATCTACGACGGCACCGTGCTGGACTATTTGGTTGCTCAGGATGAGGACTGTCGCCTGATGACCGTAGGCAGCTGGTACGCCATGACCGGCTATGGCTTGGCCTTTAGCCGCAACTCCAAGTATGTGCAGATGTTCAACAAGCGGCTGCTGGAGTTTCGGGCCAACGGCGATTTGGAGCGATTGCGTCGTTATTGGATGACGGGCACTTGCCGGCCGGGCAAGCAGGAGCACAAGTCCTCCGATCCGCTGGCCTTGGAACAGTTCTTGTCCGCATTTTTGCTACTCATGGCCGGCATCCTCTTGGCGGCCCTGCTGCTCCTGTTGGAGCACGTCTACTTCAAGTACATACGCAAGCGTCTGGCCAAGAAGGATGGCGGCCACTGCTGTGCCCTCATCTCGCTGTCGATGGGCAAGTCGCTGACCTTTCGCGGCGCCGTCTTCGAGGCAACCGAAATCCTGAAGAAGCATCGCTGCAACGATCCCATCTGCGACACGCACCTGTGGAAGGTGAAGCACGAGCTGGACATGTCCCGTCTGCGGGTGCGTCAGCTGGAGAAGGTCATGGACAAGCATGGCATCAAGGCGCCGCAACTGAGGCTGGCCTCATCTTCCGATTTGCTGAACCATCATCATCTCAAGGAGCGTCCGCCTTTGCTCGGAAACCTCAGCTTGGCAGCCAGCGCACAAGATCTATACAGGTGTCGAGTTTGCCTTGATATTGATATTCTAATTATCGACTGA
>g28534 name=Ir75d; type=CDS; loc=scaffold_15:139536-144099(+); func=partial; length=1227; species=Dnig; release=r1.0;
ATGGGGCAATCAATTGCCGGATATGCTAGTCGCTTACTATCGCCAGCATGGCGTGCACAGTCTGATGCTGGTTGTTTGTCACTCGGACATTGCTATAACACCTATCAGACCGTTAACTATGGATGGCGTCARCCGAATGGCTCCTTCGATGGCCTAATGGGTCGGTTTCAGCGCTACGAACTGGACTTTGCCCAGCTGGGAATCTTTATGCGCTTAGACCGGCTTGCCGTATGTGACTTTGTGGCGGAAACATATCGTGTAAGAGCCGGAATWATGTTCCGACAGCCGCCACTGTCGGCTGTGGCCAACATCTTCGCGATGCCGTTTGAAAAGGATGTTTGGCTATCCATATTGCTGTTGCTGATCGTCACTGTTGTCGTAATGATGTTGGAATTGTTTTTCTCGTCGCACTCACACGATATGACCTATTTGGATTCGCTGAACTTTGTGTGGGGCGCCATGTGCCAGCAGGGATTCTATGTGAATGTGCGCAATCGTTCGGCAAGGATCATAGTCTTTACCACATTTGTCGCTTCCGTTTTTCTCTTCACCTCCTTCTCGGCGAATATTGTGGCACTGCTGCAGAGTCCATCGGATGCGATACGATCGCTGGGGGACTTGGGCCAATCTCCGCTGGAAATCGGTGTACAGGATACACAATATAATAAGATCTATTTCACAGAGTCCACAGATCCGGTTGCGAAGAGTTTGTATCGCAAAAAGATTGCCTCAAAGGGTGACAATGCTTACATGCGACCCAAGCTGGGAATGGAGAAAATGCGCACAGGTCTCTTTGGCTATCAGGTGGAGCTGCAGGCGGGCTATCAAATTGTCAGCGATACCTTCAGTGAGCCAGAAAAGTGCGGACTCATGGAACTGGAACCGTTCCAGCTGCCCATGCTGGCTATACCAACTCGAAAGAACTTTCCGTATAAGGAACTATTCCGCAGGCAATTACGCTGGCAGCGTGAGGTTAGCCTGGTGAATCGCGAGGATCGCAAATGGATACCACAGAAGCCGAAATGTGAAAGCGGCGTTAGTGGATTTGTGTCCATTGGCCTCACCGAATGTCGCTACGCATTCGGCATCTTCATCTGTGGGGCAGGCATCAGCTTAGGACTGTTCCTCATCGAGCTGCTCTACAAGCACAGCAAAGACATCTACGCGACTATTCAGAGATACAGAGCACGCTTCATTAAGCCGAAAACTGTWTTTTATTACCGCTAA
>g38869 name=Ir84a; type=CDS; loc=scaffold_150:276486-300648(+); func=full-length; length=1338; species=Dnig; release=r1.0;
ATGAAGTGCTGGTCGATTGGCACTGGGTTACACATAAGTTCCATCCAATGCAAGCTTTTGTGTCTGGGTTTGCGTCCGACACTAAACGTTACTGAGAAGCCGGCGGGCATGGATGATATTAGCTACCTAAGCAACAATAGGGATATGCTGCAACTGGATCCCATGCAGCGCAAAACATATCAGCTTTTCCTGCTAATGGGTCGAATGTATAATCTTAGCTTGGATGTGCGCTTTCAGAAGACCTGGGGGCAGCTGCTTCCAAATGGCAGCTGGACGGGCGTTATGGGCGACATTACAAGCCAAGCGGCCCACTTTACTGTCTGCCCCATTAGATTTGTGCCGGACAGGCAGCGGCATATACAATACACACCAGTGCTGCATACTCAACTCATACACTTTCTGTTTCGCCATCCGCGACGCAACAGCATACACAATATTTTCTTTGAGCCATTAAGCACACAGGTGTGGTGGTGCGTGCTGGCCCTGGTGGTTGGCAGCACAATATTGCTRCTGCTGCACATACGCCTGGAGCAGCGCTATCAGCAACCACATCTGCATCTACATCCAGTGGAACGMGAGCTGTCTTTTGTGTGGTTCACCATGCTGGAAACGTTTTTGCAACAGGGTCCAACAACGGATCGATTCCAGCTGCCATCGACACGGCTGCTGATTAGCGTCAGTTGCATCTTTAGCTTCATGCTGCTGCAGTTCTATGGCGCCTTCATTGTGGGCTCCCTTCTGTCGGATACACCGCGCAGCATTGTCAATTTGCAGGCGCTGTACGAGAGCAGCCTAGAGATTGGCATGGAGGACATCTCCTATAACTATGAKCTGTTTACCAACACWAGCAATCAGCTGGTGCGCGATGTTTACAGCCAGCGCATTTGCCGGAATCGACAGCGTCATATCCTGTCCATTGAGGAGGGCGCTGAGCGCATTAAGCRAGGCGGATTCGCGTTCCACACGGCCATCGATCGTTTGTACCGGCTGCTCCACGAACTGATGGACGAAAGCCAGTTCTGCGAACTGCAGGAGATCATGTTCAGTCCGCCGTACTTAGGCGCCTCCGCGTTGCCCAAGAGCTCTCCGTGGCGCGAACACCTCAACCATGCTGTGCTCTACCTCAGCGAAATGGGTTTGATGCGCTACAATGAGAAGGTGTGGACCGTGCCCAAGCCGGACTGCACACTGTTCAAGAACGACGAGGTGGAGGTCGACCTGAAACACTTTGCGCCCGCTCTCTTCTTTTTGGCCCTGGCTATGGTGGCCAGTGTGGCGGTGCTTCTGCTCGAGCTGCTGTACGTCTGGCTGAAGCGCAAGGCTTTAGTAACTACTTGA
>g20678 name=Ir64a; type=CDS; loc=scaffold_160:103448-111522(+); func=partial; length=2064; species=Dnig; release=r1.0;
ATGAGGCAAGGCGTTAGGAGTCCCGGCCGTAACTATGGCGGACATGTCAACATAACGGAAATTGGCAACTTCACTTTGACGGACGGACTGCAGCTGCAGGCCTGGTTTCGCACAACATCAACGCTGTTGCGACGGCTCGATATGCAGCAGGCCAAAGTGCGTTGCATGGTTGTGGTGACGAACAAGAACATGACGGGCACACTGCTGCACTATCTGACGCACACGGTATCGGCCCACATCGATACGATGAATCGCTTCAATTTCAATCTGTTGATGGCTGTCCGCGACATGTTCAACTTCACGTTTGTGCTGTCCCGCACCTCCACCTGGGGCTATGTGAAGAATGGACGCTATGATGGCATGATTGGTGCGCTCATACGCAATGAGACGGACATTGGTGGCTCTCCGATTTTCTATTGGCTGGAGCGGCACAAGTGGATCGATGCGGCTGGTCGCAGTTGGTCRAGTCGTCCGTGTTTCATATTCAGGCATCCACGGAGTACACAAAAGGATCGCATTGTGTTTTTGCAGCCATTTTCGAATGATGTTTGGGTGTTGATTTTGGTGTGCGGCGTTGTKACTGTGCTAATGCTTTGGATGCTGACCACCATTGAGTGGAAACTGGTGCCGCATGAGGGTGCAGCGTTGATCAAGCCAAAGGGTGGCACGCTACCACATAGTCGTCACCATCATCATCATCAGCAGCAGCAGCAGGACGCACGTTCGGTTAACGTTGATGACATTGTGTCCATTGCTTCACTGCAGCTGCTGCCTGTGAAGGGCAGATTTTGGCAGCGCTGCTATGCGAGATTGAGAAATTACATCAAAAGACGCCAGGCAGTGGACAAGACATCTAATCGGCAGGGTCTCTTTNNNNNNNNNNNNNNNNNNNNNNNNNNNNNNNNNNNNNNNNNNNNNNNNNNNNNNNNNNNNNNNNNNNNNNNNNNNNNNNNNNNNNNNNNNNNNNNNNNNNNNNNNNNNNNNNNNNNNNNNNNNNNNNNNNNNGTTAACGTTGATGACATTGTGTCCATTGCTTCACTGCAGCTGCTGCCTGTGGAGGGCAGATTTTGGCAGCGCTGCTATGCGAGATTGAGAAATTACATCAAAAGACGCCAGGCAGTGGACAAGACATCTAATCGGCAGGGTCTCTTTATGGAGTCAGTGCTGTTCTTTGTSGGCATCATCTGCCAGCAGGGATTGGGTTTCTCCACCAGCTTTATGTCGGGACGCACAGTTGTCATAACYAGCCTGCTGTTCTCCTTCTGCATCTATCAGTTCTACTCGGCCAGTATTGTGGGCACGCTGCTCATGGATAAGCCCAAGACAATCAAGACACTGCGCGATCTGGTGCACAGCTCGCTGCAGGTGGGCGTCGAGGATGTTGTCTACAATCGAGATTACTTCTTGAACACCAAAGATCCCGTTTCCATGGAGCTSTATGCCAAGAAAATTACCAGCATGCCATTAAACCCAGAAAATGAGGCGCCGCCTAGCGSTGGCCACGATGGTGGCGGYCACGGTGGCGGTGGCAATGCCAAGGAGGAGTCWGAGCCAACGCCAAGCGGCGTTACTACCAAATCCTATCGCGATATTGTGCACAGTCATGAGGTGGGCGCGCATGCCAAGGAGAGTACGGCYACCAATTGGCTGGATGCCGATACGGGCTTACGCCGTGTCAAATACGAACGTTTTGCCTTTCATGTGGATGCTGCGGCTGCATATAAAATCATTGCCGAGACTTTTAGCGAGCGTGAGATTTGTGATCTCACAGAGGTCAGCATGTTTGCGCCGCAGAAAACGGTAGCCATAACCCAAAAGAATTCACCCATGCGTAAAGTTATTTCATACGGCTTGCGRCGTGTGGCAGAAGCGGGCATCTTTTCATATCAATACAATGTTTGGCACCAGAGMAAGCCGCCATGTGTGAAGAAAATCGAGACCTCAGATTTACATGTCGATATGGATACTATAAGCTCAGCGCTGATGATACTTATATTYAGTTACGGCATAACCATATTGGTTCTATTTATWGAAATACTATACTCTAAGTGGCAATCAAAGTGA
>g23771 name=GluRIA; type=CDS; loc=scaffold_177:27477-40143(+); func=full-length; length=2964; species=Dnig; release=r1.0;
ATGTGCGCTGCCAGCATTTGCTGGCTGGAATTTAGCGCAGCTCAGCAGCAACAACAGCAGCAGCAACAACTACAACAACAATCTGCATCGTTAACTGAGAAAATACCATTAGGCGCCATCTTCGAGCAGGGCACGGACGATGTGCAATCAGCCTTTAAATATGCAATGCTCAATCACAATCTGAATGTCAGTGCGCGCCGCTTCGAGCTGCAGGCGTACGTTGATGTCATCAATACGGCGGATGCATTCAAATTATCGCGCTTGATTTGCAATCAATTCTCGCGCGGAGTCTACTCAATGCTGGGCGCCGTATCGCCGGACTCCTTTGACACATTGCACTCCTATTCGAATACATTCCAAATGCCATTCGTGACGCCCTGGTTTCCGGAGAAGGTGCTTACCCCGTCATCGGGCCTGTTGGATTTCGCAATCAGCATGCGTCCGGATTATCATCAGGCAATTATTGATACCATACAATACTACGGCTGGCAAAGTATTATTTATCTATACGATTCGCATGATGGCTTACTGCGCCTGCAGCAAATCTATCAAGAACTGAAGCCCGGAAATGAAACATTTCGTGTGCAAATGGTCAAACGCATCGCCAACGTAACGATGGCCATTGAATTTTTGCACACGATGGAGGATTTGGGGCGGTTCAGCAAAAAGCGCATCGTGCTCGACTGCCCGGCGGAAATGGCCAAAGAGATCATCATACAGCATGTGCGGGACGTRAAGCTCGGCAGGCGCACCTATCATTACCTGCTCAGCGGCCTGGTCATGGATAACCACTGGCCCAGCGATGTGGTAGAGTTTGGAGCCATCAACATCACTGGCTTTCGCATTGTGGACACTAATCGTCGCGCGTTGCGTGATTTTCACGACAGCCGGAAGCGATTGGAGCCGGCAAGCGGTCCAGGCACAGCGGGTGGCGGCAACTTGCCAGCGATTTCGGCTCAAGCGGCGCTCATGTACGATGCGGTATTTGTGCTTGTCGAGGCCTTCAATCGCATTCTGCGCAAGAAACCGGATCAGTTTCGTGCCAACCATCTGCAACGACGTAGTCATGCTGGCGGCTCCGGAGGCTCCAACGCATTGAATGAGTCCAGCGCATTGCTCGACTGCAACACATCCAAGGGCTGGGTGACGCCCTGGGAGCAGGGAGAGAAAATATCCAGAGTYCTGCGCAAGGTGGAAATCGATGGATTAACGGGTGCCGTGCGCTTTGATGATGATGGCAGACGAGTCAACTACACCTTGCAGGTGGTGGAGATGTCCGTGAACAGCACATTGCAACAGGTGGCCGAGTGGCGGGACGATGTGGGCTTCCTGCCGTTCCACGGCCAACGTGGCGGCAATCATGGCAGCAACTCGCGCTCATCGGCTGGCAGCAATGGGGATTACACACGCAATCACACGTACATWGTGACCAGTCTGCTGGAGGAGCCATATCTAATGCATAAAGCTGGCTACGGCCAGCAGCTGGTTGGCAACGAACGCTTTGAGGGATATTGCAAGGATCTGGCTGAGCTGATTGCCACCAGGCTGGGCATTAAATTTGAGCTGCGTCTCGTGCAGGATGGCAGCTACGGTGCCGAGAATCAGTTTGCACCTGGTGGCTGGGATGGCATGGTGGGTGAACTGCTGCGTAAGGAAGCGGACATTGCGCTTGCAGCCATGACGATTACGGCGGAACGGGAGCGTGTCATAGATTTCACCAAGCCTTTTATGTCGCTGGGCATAAGCATAATGATCAAGAAGCCRGAGAARCAAGCHCCAGGTGTTTTCAGTTTTCTCAATCCGCTCTCGAAGGAGATTTGGATGACCGTCATCTTSAGCTATGTAGGCGTCAGTATTGTGCTCTACTTTGTCACCCGCTTGCCACCACACGAGTGGCGCATTGTTCGTCGCTCCGCAGGCGATGCAAATGCACAGCAGCCGCCGGGCATTATTGGAGGTGCACAGATGACTGAGCCACAGCATCAGGAACAGCATCAGCCCGTGGCGCTGCCACCCAATGATTTCAGTCTGCTCAACTCCTTTTGGTACTCGCTGGCCGCCTTTATGCAGCAGGGCTGCGATATAACACCACCGTCGATAGCCGGACGCATTGCAGCCGCTGTCTGGTGGTTCTTTACCATCATATTGATTTCATCCTATACAGCCAATTTGGCCGCATTTCTCACCGTGGAGCGCATGGTGGCGCCCATTAAATCGCCCGAGGATCTGGCCATGCAAACCGACGTGCAGTATGGCACTTTGTTGCACGGCTCCACCTGGGACTTCTTTCATCGCTCGAAAATTGGCTTGCATAACAAAATGTGGGAGTACATGAATGCCAATCCCCATCTCTCCGTGCACACCTATGACGAGGGCATCCGACGTGTGCGCACCTCCAAGGGGAAGTACGCGCTGCTCGTGGAGTCGCCCAAGAATGAATATGTTAACGCTCGGGCGCCWTGTGACACCATGAAAGTGGGCCGCAACATAGACACCAAGGGCTTTGGCATAGCCACGCCCATTGGTTCGCCACTAAGAAACCGCCTAAATTTGGCGGTGCTGTCGCTCAAGGAGAACGGTGAGCTGCTTAAGCTGCGTAATAAATGGTGGTTCGACCAAACCGAATGCAATCCCAATCTGGATAGCCAGGAGACCTCCACGCCCAACGAGCTCTCACTGAGCAATGTGGCGGGCATCTATTATATATTGATTGGCGGTTTACTGCTCTCCGTCTTGGTGGCCATCATAGAGTTCTTTTGCCGCAGCAAGACTGCACGCCTGAAGGTGCCAGCGAATGGCAATGCTGGCGGCATGTTGGGCTCCTCTACATATCAGCGGGATTCACTCTCGGATGCCATCATGCAGTCGCAGGCCAAGCTGGCCATGCAGGCGGGCAGTGACTACGATGACCGCCTTGTGGGCGTTGAGCTGGCCTCCAATGTGCGCTATCAGTACAGCATGTAA
>g2697 name=Ir67b; type=CDS; loc=scaffold_20:685225-687027(+); func=full-length; length=1803; species=Dnig; release=r1.0;
ATGGACTTATTCCATGTGAATGTGCTACATAATCTAACATTGCTGCCGGGCAGCTTTGTCAACCAGTGCATTGATCAGCTTAATGTTTTGTATAACATGGAGCTGAATGTCTACGTCGAGTTTGGTAACAAGTCGCTTTTCGATAGTCTGATACCAGCTAGAGAGCCAGTGCTGCCAACACTCCGGGTAAGCAATGCGACGCTGCAGCTYGTGCTCAATGGGAACTATAGTGAGCGTGCGCTGACCATCATCTATCTGGAGGATGTGCATGCCAACAGCATGTTTAGCTACCTCACCACTTGGTTATGGCGGGCACAGCAGCTGCAGGTGTTGATCATTTATCCGGCAGCAACGGTGGGTAAATTGTTTCAGCTCTTTTCGCATTGCTGGCGGCAGGGCATGGTTCACATTCTGGTGGCGCTGCCGAGCACTCAGGAGCTGTATAGCTATATGCCGTATCCGAAACTTCGACTACTCGAAATGGAGAGTACGCTTCACTATTTTCATCGCACTCGYGGCATGCTTTGGGACTTTCATGGSTTTGAGATAACTTGTGGCATTCTGCCAAGCGGAGCACCTCGCGCATTTCTTTTTAGAGATCAGCGGAATCGTCTCATATACGCGGGCTATATGCTGCGCATGGCACTGGACTTTATTGGACACTACAAGGGCAGTATACGAACTCGCACGCTGAACACCTTGAAGGAAGCTAATCATGCTCTGAGCACACGCATCGTCGACTTTCTGCCGTATCTGCTGGCAGAGACTCCGAATTTCACGGGCAGCGTTGTGCTGTGGCATGAAAACAGTTTCCTGATGGCTCCGTCTGCCAGGCTGTTGCCCAGRTTTATGTATCTGCTGAAGCCCTACAGTTGGGCCACCTGGCTGGCTTGCCTGGGTATGTTGACCTACTGCAGCGGAGCATTGTTTCTGCTTTCCCGGGGCCGTCTTAATTTGAGTGGCGCCTTTCTGGAAATTCTGCGCTTATTGCTATTTCTGCCACCTGGCAGGGATCTAGTTGCTCCTCCTGGTCCACGCCGCCTGTTGCTTTACATTATTATGACCATAGCGGGCTTGATGCTGACTAATCTCTACCTGGCGCTGCTATCCAGCAACTTGGCGGCGGGTCTCTATGACAAGCAGCTGAACAGCTTCGATGACTTGGAGGGCACGGATTATGAATTGCCGCAAGAGGAGGTCGAGTTTAATTTCTTACACAAGCTACCCGATCTGCATCCGCAGCTGGCCAAGCGGCTGATGCTCACGCCGGAGCAGCTGGTGGATAGTTATCGACTCGAGCTTAACACCAGCATGCTACACAATGCCTTTGAGGATAGCATCGAATTTACAATGTACCAGCAAAAGTTTCTGCGCGTTCCATTGTTCCACAAGCTTCCGAAGATCATCTACCAGCAGCCCTTCTTCATGCCCGCGGCCTATGGGCGCCCCTACCTCAAGATCTTCAATTGGTATGTGCGACGCATGTTTGAGGGCGGCATTTTGCTCAAGATGAAAAGCGATGGTTTTGGCCATGGCATACAGAGCGGACGTTTGCGATTTGTGAACCGTGCCAGATACCAGGAGGTGAATTCCAATGATTTGGAGTACTATTATGTGGCAGCTGGAGCTTGGCTGGGTGGCATGTTGCTGGCCGCCGCATGCTTTGTCTGTGAGTGCTGGATGGGCTCAYGGATCTCTTTGCAGGAAAGAGAAAGAAAATCAAAGATCTCTGTAAATTGTCGATTAACTAAATTGATATTCACTAGTTTTAGATTGAATGAAATGTATTCAAATAATTGTTGA
>g23398 name=Ir7b; type=CDS; loc=scaffold_200:217194-218138(+); func=partial; length=1512; species=Dnig; release=r1.0;
ATGGCCCACTGCAAGACTCTCTATATTCACATGCAGTTCAGCGAAAGGGCGTCGAGGACGCGGCTGGTGGAGCTGTTGCAAGGAGTGCTGCAGCAGCTGCCTGCCACACGGCAGACACGCTGCCTGTTCCAGCAACGGCCCATGGAGTATCGACCCTATCGGCATGCTGTGCTGCTCCTCGTCGATGATCTGCGTGCCCTGCGTCGCCTCTACCAGCAGCTGCGGGCCACCAGCGATTTGTCCTATACGCTTATCTATATGTTGCGACCGCAGCCGACGAAGGTGATGCAGCTGCTCTGGCAGCTCAGCGTGCTCAATGTGGGAATGCTGCTAGTTGAGCATGAAGAGCAGGAGCAGAAACAACAGCAACAGGAGCAGGAGAAGGAGGATTGGCAGAAGCAGGAGTATGATTGGCAGGAACAGGAGCAGGAACAGAATCAGCTGGAACAGGAGCAGGAACAGAATCAGCTGGAGCAGGAACAGGAGCTGCAGGTAGAGGAGCAGAAGAAGCAGGAGCAAGAACAGCAGCAGGAACAGGCACAGGAACAGGATCAGAAACCGCAGCAGCAGCAGCAGCAGGAACAGGAACAGGATCAGAGACCGCAGCAACTGCTGCTGCTCAGCTACTATCCCTATAGTGCCGCCCATGGCTGTCAGGTGATCCGCGCCAGCGTTGTCAATCGCTATGTGACATCAGTGGGCAGCTGGAGCAGCCACGATTATTTCCCCGCCAAGTTGAGCAACTTCTTTGGCTGCACCCTCACCTGTGCCACTTGGCCGGATATGCCGTATCTGGTGCTGGATGAGGCCAAGGCCTTCCTGGGCATCGAGGGCGAACTGCTGCAGTTCATGGCCGGCAATCTGAACTTTAGTGTTGGACTCTACTGGCTGAACAAGTCGCAGGTGCGCGACACCTTCAATGAGTCCGGCTGGATATTCGAACAGCATCCGTATTACCAGTTCCTGGTGCTGACGATGGGCGGCAATCTGTTGCCGAGGCAGCTGCCGCAGCGGGACTCGTTCCGGCTGCTGTTCGTGACGTGGATCGTGTGGTCCTGGCTGATGCGCAGCACCTACCAGTCGGGAATGTATCAGCTGCTGCGCCAGGATACACAGCGCCATCCGCCGCAGACAATTGCCGAGGTGCTGGCGGAGCGGTACACCATACAGCTGGTGGCGGGGAATGCGGAACTGCTGCTGGAGAGCCTGCCGGAGCTGAGGACACAGCAGCTGCGCCAKCTGGAGGCCAGCGAGCTGCAGTCCTTTACGACGCTGGCCGAGAGCAGCGGCAGCAATCAGCGGCTGGCCATCATAACACCCTACGAGTACTTCGGCTACTTTCGCAAGGTGCACGCGATGAGCCGCCGGCTGCATCTGCTTGGCCTGCATCATTTACACCACCAAAGTAGCGAGAGTGAAAGGACAGCGGAACGGAAGTGGGGAAAGCAACGAGTAGCAGGATTGGCAGGAGTAGCAGGAGGAGCAATAATCGACAGATTAATCGATAACTAG
>g36883 name=Ir94a; type=CDS; loc=scaffold_266:150223-162017(+); func=full-length; length=1575; species=Dnig; release=r1.0;
ATGCCGGCGACAAGTGTAAAACGACTGTCGTTGTCGGTGACTGCTCCAGCATCAGTATCACCTCTTGCTCCTGCTCCAGCTCCAGCTCCAGCTTGGTTTGGCCTGGTCTGCTCCTTTCAGCTCGTCGACACGTTGACGGCGTGTTTTCTGAGTCAATTAAGAAGTGTACGTGTGCTTATCGAGCTGGCAAACAGCAACATTAGCAGGACCATCGTCAGCTCTGACAAGGACACGCTGGCAACTAATATTCTTTCGTATTGTCTGCAGACCAGTATGCTCAATGTGGTGCTGTACTTTCAGCGCACGGTAAATCCCTTAATTATATACAGCTTTCAGGCATTTCCTCATTTTACGCTACTAAAGCAACGGATTACCAGTTACGGCCTCGGACGGGGAGATAATCTGTATCCTAACCAATTGGCAGATCTTAGAGGCTACAAATTGCGCGCTATGCCAGAKTTTTCGGAGCCAAATTCGATTGTCTACACCGATGCACGTGGAAAAACGCATATCGCGGGATTCATGTGGCATTTCATTAGGAACTTTGCTGAGAAACTTGGTGCGCAGGTAACAGCTTTGCATCCGACGTGGCAGAMAGGACGCAATTTTGGAGAATTAAATATGCTGGAATTAACAAGAAATGGCACCATCGACTTTGGTTTGATCACCGTGCAGATGGATAAAAAGTTATCGAAAAGATATTACCAATACTCATTTCCMATCATATATGGAAGCTGGTGCATCATGTTGCCGCTGGAGCGTTCCATTGAGGTGAGTGAAGTATTTGAACGCATTMTGGAAGTCAAGGCACTGGCACTTCTGCTGATCTCCTTTGGCTGCTTTGGCCTCTCGTTCTGGATTGGAATTGCTCGTTTCCCGACCTGGATTCGTTATTGTCGGCGCTGTCTACGACTATTTCCAAGACTGCTGGCCTTACTGGTATTATGCATTTGCAGGGCTCAGCTGCTCGCGTTCATTATCATAAGTCCTGTTGAAACGCCCATTGACAGCTTTGATGCTTTGCTGGCATCGAATCTGCGCATCTTTGGCTTACGTGCGGAATTTGATAGTTTAGAGGGGAGCTTTCGGGCCAAATATGCGTCGGCCTTTAGGCTGACAAGCAATGTAAGCGAGCTTTTCAGGATGCGGAACAGCTTTAATACCAGCTGGGCTTACAGCATCACAACTATTAAATGGCAAGTARTGAATGCACAGCAGCGTTACTTTCAGMAGCCGCTCTTTCGCTATTCAGAGCTGTGCCTAAGTCAAAGTTATCCCTTTAGTATCTTGCTGGCCGATGAATCCGTTTATRGGGAAGCTCTGAAGTTGTATGCCATGAGGACACACCAGTCCGGCTTGCTTTTMCATTGGYTAAGCCACAGTTTCAATGACATGGTAACTGCGGGTCGCATGCAGCTCAAGGACTACAGTACACCCAACCAGTGGCRAAATCTTCGTCGGCAGGACTTACAGTTTGCCTGGCATTTCTGTGGTGTTGGATGGCTTCTAGCGCTGATCGTGTTTGTAGTTGAGCTGCTGCGATTTTACGTCAATGTATGGCTGGATAGTTTGTAG
>g17616 name=Ir94d; type=CDS; loc=scaffold_266:59460-60614(+); func=pseudogene; length=1155; species=Dnig; release=r1.0;
ATGCAYTGCTTCGAAAAGAAATACAACTGTCACTTAATTCAGCCGCTGCCGCTAAACGAGTCAACTTTGGTGCCGGCACAGCAGCTTATTGGAGCCGTACGCAGTGGTATTTGCCAGTTCGCCTTGGCAGTAACTTATCCTTCACTGCCTATCCAGGGCTATACATATCCCTTTGATGTGCTTAACTGGTGCATAATGCTGCCCGTCCCAAGTCTAGTGCCGGCCAGTGAGCTTTACACTCGCGTACTGGATTTGACCACTTTTGTGACCGTACTCGGATCGTTGGCGATGATATCGTCACTGCTATCCTTCAGTTTGTGGCATAAGGGCTATCGTGTACAGCCGTATGAATTTTTGTTGCACGATAATTGCTTGAGAGGAGCTCTGGGACAGTCCTTCAATGAGGTATTTCGGGCGCCTGTTTTGGTGCGTGGCATCTACTTGGAGATCTGTCTGTTGGGCTTTCTGCTCACCGCTTGGTACAACTCATACTTCTCCGCCTATATCACGAGCGGTCTACGGCAAAAACCATTTACTAGCTATGACAGCATATTAAACTCAAATCTCAGAGTGGTGATCTGGACTTCCGAATATCAGATGCTTCTAAAGTACGATACTAAAATGCTAAAGTATCAAGACATATTTAGGATCGAAGCGGATTWTGAGAAGTTCCTACAGATGCGTGACTCTTTTAATACAGAGTACGGATATGTTATGCCAATGGAGAAGTGGAATATTATCAAGCAACAGCAACATTTTTTCAGCTCAAAATTGTTTACAATGCGTGACGATCTTTGCATTTATCACGGCGTACCTATTGTATTTCCCATTGCGGAAAACTCGGTTTTCAGGGAGCCTCTAGAACGCTTGATAGGCGAGGTGACTGCCACTGGACTCATGGTTCGTTGGCGTGACATGGCCTTTAGTGAAATGATTCAGGCTGGCAAATTGCGTTTGGCCGATCTCGGCAAACCAAATGAGTTCCGTGCCATGCAGCTGATGGACCTGGACTACATTTTAATGGCCGTTGGATTAATGACGATCCTGTCATTTGCAGTGTTCGGACTAGAGCAACTATGGTTTCGGCAGATGCAATTAAGACAGTTTTTACGTGCAAGCTTTAGATTAACCCAGACATTATTATATTTATTGTAA
>g14311 name=Ir11a; type=CDS; loc=scaffold_32:93978-97269(+); func=full-length; length=1893; species=Dnig; release=r1.0;
ATGCGGCACGCCGGCCTCCTACTACTACWGCTGCTGCTCTTGCTCCATGGGTACTGCTGGCCCAGCCTGGCATCCGGTCCGCGCTCCTTCAGCCTACCGACTGTCGATCAGGATATGCAGCAATTGGGGCAGTCAGCGGTCCATGTGGCAAGTCGCTACATTGCCACCAGGATCAATACGCTGGTCATCCGACAGCACTGCCTGCACTGCTCCGATGCACTGCAGCAGCAGCAGCGCCAACTRTTTGACCAGCTGCTGCACTCGCTGTCCTCGCACATGACTCTGCTCCTCCACAGAGGCGCCTACGATGAGCAACCCTGGGACTATACGCTCTTCGTGGTGAATCAAGCGAACGCTTTTCAGGAACTCTATCTAAGCGTTACGTACTCCTTGCACGAACGRGAGTTTTACTTTCTGATAGTGCTAATGTCACGCGAATCGGAGGCGGAGCTGCATAAATCTGTGGGCCACATCTGCTATACGGCACTTATGAAGCGGGTTATCAATGTGGTGGTTCTGGCTCAGGGAACCGATGGCGAGATTGGCCTCTATGCCTACAGATTGTTTACGGATCACTGTACGCCCGGCATCCATGCCTATAAGTGCAATCGGTTTGTGGGCAGTGATCGATTGCTGCGGCCGGAGCTTTTTCCCATGCGCTTCACCAATCTGAGCCACTGTGCCCTCAATGTGACCGGGCATCAGTTGCCGCCGCACTTTATGTACCGGCCGGCAGATGGCGCTGCTCTGCCTCCGGATGGTGCCATCATCGATGCGGACGATTTGCGGGGCATCGATGGTGAGCTGCTGCGCGTGCTGGCGACGGCGCTGCGTTTCCGGATACGTCTTAAGATACCCATGGAGAAGAGCGAAATCTTTAGCGCTGATACTCTGAACGGCTGCTTTGCACAGGTGAGTCTAGCATCGGGGCAGGCGGACCTGGCTATYGGTGGCTTCAGCGGCTCGGACATGCGTCGGGTGCAGTTCTCCACCTCGTCGGTGTATCATCAGAGCTACTTCATCTTTGTGGTGCGAACGGAGCGCTACGTGGCCCCATTTGGCCAGCTGATGCGTCCGTTTGGCCGCGTCGTCTGGATCTGTCTGCTGATCACGCTGCTGACGGCGCTGATCTGCGCCCGCTGTTTGCGGACACGGGTGCCACTGCAGCATCCGGTGGAGAATCTGCTGGCGGCCACATTTGGCAGTTCGGTGCCGGCGCATCGGGTGCCGCGGAGCGGATTCATGCGTCACATGATGGGCCAGTGGCTGCTGCTCTCGCTCGTGCTGCGCTGCGCCTACCAGGCGAAGCTGTTCGATGTGCTGAGAGCGCATCAGCATCAGCCGCTGCCCGGCGGACTTGGTGGGTTGCTGCAGCAGAACTATACGCTGCTCAGCACCGGCTATCATGACTTCTATCCGCGTCAGCTGACGCAGGTCATGGATGCCAACTTCTCGCAGCGCTATAATCGACTGCAGCATGCGCCGCCAGGTGCTCGACTGGCAACCATATCGCTGATCAACAATCTGGCGCACTGGAATCACATGAATCGCAAGACCAGCCGGCTCACCCATGTGCGTGAGCCCATCTATTTGTATCAGCTGGTCATCTACTTTCCCAACAGCTCCATCTTCAAGTTCACCATCGATCGCAAGATCGAGCAGCTACTCAGCTCCGGCGTAATGTCCCACATCGAGCGGCGCTATCTCCACGTCGCCTTCGCCGACATGAGCAACAACGTGGAGGAGCTGGTCACCCGCGTCACCAACGACATGTTGCGTGCCGCCTATCGCAGYTATGGTGCCCTCATGGGCTTCGCAGGATTCCTCCTCCTACTGGAGCGTCTTTCGATCCATTGCCGTCCKTTGCGACGCCTCCTGGACTGGCTTCAATGA
>g13318 name=GluRIIB; type=CDS; loc=scaffold_33:346731-353619(-); func=partial; length=1002; species=Dnig; release=r1.0;
ATGTTAACACTTAAGTTTCTAGTTTTTGCCGCATTAGCTTTTTGCAGCGGCGCTAATAATGATAATGGATTGGTGATAAAAATTGGCGCCATTTTCTTTGATACTGAAATGGATCTGGCTGAGGCTTTTGATGCCGCTGTGCAGGAGTTGAATGAGTTAAGTCCAGATCTACAGCTGGAACCTATAAAGCACTATGTAACGGTAGATGATAGCATTGTGCTGCAGGATTTATCTTGTGACTTGATTGGAAATGGTGTCGCTGCTATTTTGGGACCAAGTTCAAAGACAAGCAGCGATATTGTCGAGGTGCTGTGCAACATGACGGGCATTCCTCATACTGAAAATCGCATGGCCTGGAACAAGATGTTGTCAGTGAAACCAGATGCCTTTACCAAGAATAATGAGGAGGGWGTGGATCGGGTCAAGCTGAGTCGTGGCACCTATGCTTTTCTCATGGAAACCACCAATCTGCAGTACTATGTGCAGCGCAATTGTGAGCTAACTCAAATAGGGGAGAGTTTCGGAGAGAAGCATTACGGAATCGCAGTGCCATTGAATGCAAACTTTCGATCGAATCTTAGTGTGGGCATTCTAAAGCTGAGTGAGAGAGGCGTTCTTTATAATCTGCGCAACAAATGGTTCAATGCGAATGATACAGTTTGTGATAACAGCGGCTCCACGAATGATGATGGTCAGTTTGACATGGACGCAGTGGGTGGCCTGTTTGTGGTGCTCATTGTGGGCGTCTTTGTGTCTTTTCTGATTGGCATCGCCGAGTTCCTGTGGCATGTGCATCGCATTGCGCTTAAGGAGAGGATAAAGCCCATGGTGGCATTGAAGGGCGAGTTCAACTTTCTCATTCGCGTCTGGCTGAGACGAAAGCCCTTGAGGACTTATCGCCAGAGCCGTGACTCCACCTCGACGGGCTACTCATCGCTCGGACAAATGTCGAGTACYTCCAGTGTGAAAAGGAAGAAAAAGTCCAAGAAAAGATCGGAGTAG
>g1344 name=clumsy; type=CDS; loc=scaffold_33:361297-365676(+); func=full-length; length=2967; species=Dnig; release=r1.0;
ATGTGGTTAAAACTTTATTATATATATATTTCATTGCTGTTGCCACGCTWTGCCACAGCAAGGGAGCAGTTTATGGTCGGCAGCATTTTTACATCGGATAAGGATGAGGCGGAAATAGCATTTCGCACAGCGGTGGATCGTGCAAATATTTTGGAGCGTAATATTGAGTTGGTGCCAGTTGTGGTCTATGCCAACACAGAGGATAGTTTCATCATGGAGAAAACGGACATCATTGCCTCGATTTGCCATACCTTGGACATACCAAACATTGTATATGACTGGCGACCAGATAATCGACAGTACGAACAGTCCACAATGACCCTCAATTTGCATCCCGAYAATTTGCTGCTGGCCCGYGGTTTCGCCGAAATTGTGCAAAGTTTTGGCTGGCGTAGCTATACGATTATCTATGAATCGGAGAAAGARCTGCAACAGCTGCAGGATATACTACAAATTGGGGATCCAAGCAGTAATCCTACTACGATCAGGCAGCTGGGTCCGGATGAGGATCACCGACCCTTTCTAAAGGAAATTAAACTATCCACCGATAACTGTCTCATATTGCACTGTGCACCAGAAAATCTATTGTCCATATTGGAGCAGGCCAGTGAACTGAAAATGTTGGGAGAATATCAGAGTGTTTTTATACCTCTGCTGGAYACACACACATTGGAGCTGGGTGACATCTTCAACGTGGAGGCGAACATAACCACAGTTCGCATAATGGATCCCACAGACTTCCACATAAAGAACGTTGTACACGATTGGGAGGAGCGCGAGAAACGGGAGGGTCGCTATTATAAAGTGCTGCCCACGCAGGTTAAAACTCAGATGATATTGCTCAACGATGCAGTCTGGCTGTTCTCGAAGGGACTCACCGAGCTGGGCATCCTGGAGGAGYTAAAGGCGCCAGARGTYGAATGCAAACGCAAGAAGCCCTGGTCACAGGGCAGACGCATCATAGAGTTCATGAAGGCGCGCTCCGAGGAGGTTGCCACAGGTCGCACAGATTTCAACGAGTATGGGCAGCGSAGTTACTTCAGTCTGCGCTTCATGGAAATCGAAGCKGGTGGCTTCTTGGATCTGGCCACCTGGGATCCGGTCAATGGTTTGGATGTGCTCAACGATGACGAGGAGAGCGAGAAGCGTGTTGGCCAAAAACTATCGAACAAAACTTTCATCATCTCCTCGCGTATTGGGGCGCCCTTCCTGAATATGCGGGAACCGGAAGAGGGCGAAATATTGCAGGGCAATTCCCGWTACGAGGGTTACTCCCTGGATCTGATTGATAATATTGCACGCATGCTGAACTTTAAATACGAATTTCGAATGTCGCCAGATGGCAAATATGGTAGCTTGAACAAAGTTACACAAACCTGGGATGGCATTGTCAAACAACTGATTGACGGGAACGCTGATCTGGGTATTTGCGATCTCACAATGACYTCATCCAGACGTCAGGCGGTGGACTTTACKCCKCCCTTTATGAACCTGGGYATAAGTATTTTGTTCTCAAAGCCACCMATACCRCCAACGGATTTGTTCTCATTCCTCTCGCCCTTCTCTCTGGATGTTTGGATCTATATGGGCTCCGCCTATCTCTTTATATCGTTATTACTTTTCGCCTTGGCCCGCATGGCGCCGGATGACTGGGAGAATCCACATCCCTGCAAGGAGCCAGAGGAGGTGGAGAATATCTGGTTTCTGCATAAYACAATGTGGCTCTCCATWGGCTCCCTTATGGGTCAAGGCTGCGATATATTGCCAAAAGCTGCCTCTACGCGSCTGGTCACTGGAATGTGGTGGTTCTTTGCCCTCATGATGTTGAACTCCTACACAGCCAACTTGGCGGCTTTCTTGACCAACTCGCGCCAAGCCAGTTCCATCAGCAATGCCGAAGATCTGGCTGCTCAGAGCAAGATCAAATATGGTGCTCTTTTAGGCGGCTCCACAATGGGCTTCTTTAAGGATTCGAACTTCAGCACATATCAACGCATGTGGGCATCTATGGAAAGTGCGAGGCCTTCTGTATTCACCAAAACCAACGACGAGGGCGTGGAGCGTGTCCAGAAAGGAAAGAATCTGTATGCCTTTCTAATGGAGTCCACCACACTGGAGTACAATGTGGAGCGCAAGTGTGACTTAATGCAAATTGGCGGCTGGTTGGATTAYAAGAGTTAYGGCATAGCGATGCCATTTAATTCTCCATATCGCAAGCAAATCAGTGGCGCTGTATTGAAGCTGGGTGAGCTGGGAGTMCTCTCGGAGCTGAAGCGCAAGTGGTGGAAGGAGATGCATGGCGGTGGCAGCTGTGGGGGCGACGAGGAAGGGAACGCTGATACGCCAGAGCTGGGTTTGGAGAATGTTGGCGGTGTGTTCCTGGTCTTGGGCTTGGGCCTGATGTCGGCTATAGTGCTGGGCTTTACGGAGTTTCTGTGGAACGTCAAAACGGTGGCCATCGAGGAGAAGATCTCGCTGAAGGAGGCTCTCAAATCGGAGGTAATGTTTGCATTATGCATTTGGATTACCACCAAGCCGGTGCACGCCAGCGTCGGCTCCAGCAGCTCCTCCTCAACGTCTTCGAGTTCGTCATCCAAATCGAAGTGCTCCAAGTCGCATTCAACGCGTTCCAAGTCCTTGGGCGTATCCAGCAAGAGTCTAAAGAGCTCTGGGGACCATGACTTGGAGTCTTCGGTGCACAGCAGGCTCAAGAAGATTGGTTCCATGTTTTCGCTTAAGTCTCAAAAGGCGGCAACTCCTCCCATGGAACTCGGTTGGAAGTTGGATAAATCGACACAAATGACGGATTCACCMCCWCCAGAGGARGAGGTGGAAAAGGAGGAGGWACCAGCCGTACAGCGAAGACATCATCATCATCACCATCATCATCATCATCAGCATCATCAGCCACAAGAAGCGGATCAATCTTTGGATCATCGTGCAAGCAAATTAAGCAATGGAGTTTGA
>g37592 name=Ir56a; type=CDS; loc=scaffold_35:70328-77354(+); func=full-length; length=1524; species=Dnig; release=r1.0;
ATGTCAACCGCTGATGATGTGCCCTTTGTGCGTCAAGTTGCAGTTGACTTAAGGCTGACTTTAGTCCTTGCGACCATCACGAACTTGCAGCCTGAACTAGAGCCGATGCTTGAAGTGCTCCACAAAACGTTGAACCGTTGTCATCATCTACGCATTATATTTATCATGGAATGTGGGGCAAATGCAACACCTTCTGTGGAGGAGTTGAAGGAGTTCTTCGCTTGGTGCTGGCGSCATAATTTCATCAATGTAGCTCTCACCTTTCAGCGAATCACATTTACCAGCAACCGTAGTCATAATGTGCATAATGAGCTCTTCAGCTATACACCCTTTCCCAAACTGAGATTACTTAATGTAACCAACCTTGGCATTAGCTACAATTGGCCAACCCTTGACGTCAGAAATGTGCAAGGCTACGAGTTTCGTGTKCCCGTTTATCAGGAAGTCTTCAACGCTTTTTTGCTGCCCGATGGACAACTGTCGGGAAGTTTTGGATTGCTGACTGCCTCTTACATACGCTATACCAAGGGACGATTGCGTCTGGAGCCCACTCCCCACGTGAATGCATATAACTATCACGCCAGCACACTACTGGCGGCGACACGTGGCGAGATCGATATAGGAGTGCATCTGTATACGCATATGACCCTGAATTCCGAGCTAGTTGAAGGCGCCTCAACGTTAAGGCATACGCAAACTTGCATCATTGTGCCCAGGCAGAAGGAGGTGCCGCTTCACAGATTTTCACGCTACGCKTTGCGGAGCAATCTGCTGCTGCTGGTGTTCCTAGTGCTATCATTGACGCCGCTGGAAGATATGGTTTTCCGCCGGCTCCCTAGTGCGTACAGAATACTGCATGTGTCCTTTCTGCTGAATGCGTATCTGCTGTGGAATGTAAGGACTGCATATCTGTCGGCGTCATTTAGCACCAAGCTGAGCGAACCGCAGATCAGCAACCTTAAGGACTTTATGCAATCACCACTGCGCATCATGCTAACCGAGACAGAAGTSAAAATGTACTTCACTCCCGGACTCCTGCCGGCTGCACTGCAGCCGCGTCTGCTGGTGGTCAATGCGTCCACRTTGCTGGATCATCTGAGTAGCCTTAATACCAGYTATGCCTACTGCAGCAATTCGAATCACTGGCAAATTCTACAATTGCAGCAGAAGCGACTGCGTCRTTCKCTTTTTCGGCGTGTCCATCCAGATCTCTGCACTCCGGTGTACGTTAGTCAGATTCCCATGCAACCGAATTCGCCGTTTAGGCAAAACTTTTTAAGGTTTTATATCAACACGCAACGCTATGGATTCTTCCAAAAATGGGAGCGCTTGAGTTCCATGCAGGCAGTGAATGAGGGTCTAATTAAGATCATTCACGAGGATGTGACATACGCCAGCTTGCAACTGAAAGACTTTGAAGTGCTCGTAAAAGCRTATGTGTTTCTAATTGGGATTTCTCTTCTGTGTCTGCTATGCGAAMTTGTCTGGAAGCATGGGTGTTACATAATACGTAGCCGAGGTTAA
>g31465 name=Ir85a; type=CDS; loc=scaffold_44:325596-328039(-); func=full-length; length=1842; species=Dnig; release=r1.0;
ATGACAGCGRCAATCAMTTGGTTCACTTTGCTYCTTCTGCTGGCAGGACTSCAGCTTTTCAGCGCTGAGAATCCGATTGTTTTGCCTACTGATAATATGGAGGATTCCAATATTATGTTGGAGGTTAGCAAAATCTTGTGTCGTGCTCGGATCAAAGTGCTTTTTGTCTACTTTGAGAATCAGCCAACTCATGATCATTCGGGTGAAATATTGCGTGAGGTWACCAAGTGTGATATATCCTATATATCACTCAGACAAAACTTCCGTCCACTGGCGGCAGTAAAAGATGATGGCATCCTTATGTACATGGTTATGATAATCAGGGACATTTCGCAGCCACTTAAATTATCGTTAATTAACAAGAAATCGGCTGCCAAGCATCTATCACATGTCATTCTGCTCGTGAGGAATTCGGAGAAGCTTTCGCTGAGCTGGATGCGTGCGAGCTTTCGTCAGTTCTGGACCATTTGGCTGCTCAATATAGTGATCATCTTYTGGCGCAATGAACGCCTGCACGCCTATCGCTATAATCCATTTACGGATGACTTTCTGCTCAGAGTGCCGCTGGAGCGGGGTGAGGTGCCGACGCTGTCGCAACTGTTTCCCAAGAAGATACCAAATATGCAACGGAAGCCGTTGCGGATGTGCCTCTATATGGATACAGTGCGGGCGATTTATGGACCGCATGGCAAGATCACTGGCACCGATGGACTCCTCTCCAGCTATWTAGCAGAGCGACTRAATGCCACGAGGATTCTTACGCGACCCATGTCCTACTATAAGAACAATCAGAGTTCGGATRTMTGCGCCACGGAGATAGCGAATGAATTCGACGATGTGGCCATGAATATACGCTTCCTGGCACCGGATACGTTCAAGCATCGCGTGGAGGCGACCATAGCCCATAATCGGGATGATCTGTGCGTGATTGTGCCCAAGGCCCAGCCGGAATTGCTGTTCTGGAACATCTTYCGCTCCTTTGGCTCTTTTGTCTGGTTGTCCATTGGTTTCTCCGTGCTGCTCGCCTATGTTTTTTGTCGACTTCTCAATCCTCACGGGCAGTATAATGTGGCGCTCGAACTCTTCTCCTGCACGCTTTCWCAGCCGGTTGCGCATATTCCGAGGAATAGTTGCATCTGTTTATTCCTCATCTTTTGGCTGTACTTTGGCATGCTGATTAGCACGGCTTTTAGGGGTAATCTGACCAGCATGCTCGTCTATCGCAAATCCCTGCCGGATATCAATGATCTGAGCATGYTGGCTGCTTCCTCTTCTAAAATCCTCATTCGACCGCGTCACATGAAGCATATTCAGCGGTTCCTAAGCACTGGACATGAGCATGAGGCACGAATCAGGCAACTAATGTTGCAGGTATCGGACTTCGAGCTCTCCAGCGCCCTTAAGCGCAATGATCGCTCCTTTGCCTACCTGGAGAAATATCAYATTGCCTCGTTCCAGGTGAATGCCAGACAGCATATGCGTCTGGGTAGACCGGTATTCCATCTCATGGACAGCTGTTTGGTGCCGTTCCATGCTGTTTATACGGTGCCCTATGGATCACCGTATTTGGGCTTCTTTAACATTCTCATACGTGGTGCTCATGAGTWCGGTTTCGAGCGCTATTGGGATCGCATTATGAACGCCGCATTCATCAAGTCCGGCACCAAGGTTTATCATCATAGTCGACGGAGCAACAACAGCGACGATCCGGTCGTACTCAAACTGGAGCACTTTCACGCCGTGTTCTTGCTATGGGCCATTGGCATGGCGCTGGCCGTCTGCTGTAGTTTCTTCACATCGCTGCGCCATTTTCGGCTATCGGCGTCGTTTTGCGCTCTGTAA
>g27955 name=Ir51b; type=CDS; loc=scaffold_48:550170-551993(-); func=full-length; length=1824; species=Dnig; release=r1.0;
ATGCAGCTGGCGACGCTGCTGCTGCTGCCACTGCTAACCACGTGGCCCCCACAGCAAGTGGAGCCACACAATCTGAGCTTTATACAGGACGTTATACAGTTGGCCGCCGGACAACGCCGCTGGACGAATACGCCCATCTTTCTCAGTCGTCATGTGCATCTGGAGCCAGTGAATCGTTTAATTAGTTGGCTGCACGGCAACTTRAGCATCGCCAGCTACGTGTTCAATGGCGACGTCCAGGAGCAGCCGGACACGTACAATCCGCTGAGGAATCATATCAAAAATGATGCACTGAGCTTAATCTTCTGCCACAGCAGCGAGGAGCACATCTGGTGGCATCTGGACGAGCGCCTGCGGAAGCTGCGCAGGAGTCGCCTCATTGTGGCACTCGCGGATCAGCGCAGCGAACTGACCCTTAGGGAYATCKTCCAGAAGCTCTGGCAATTGCAGTTCCTGCATGCTCTGGTGCTGCACAGGCAACGGGCTTACAGCTATACTCCTTATCCYACGCTGCGCTACTATGAAGTGAATCTCAAGGAKTCGAAACTCTTTCCATCTGTGCCSAATGATCTGCGYGGCTATGTGGTGTCCACGCCGGCGGAGAACGATTTGCCGCGHGTCTTCCTGCTGCGGGATCCGCGCACGGGCGCCAAGCTTATCCGTGGCTTTGGCTATCGCATCCTGGCGGAGTTTCTGCGTCGCCACAATGCCGTGCTGCATGTGAGCAATGCTGGCCAGGATTTGGCCCATGACACCAGTGTCGATATGAGCCGCATCAATAAGCTAATTGGTCAGAATCAGCTGGAGATCAGCATGCATCCGTATGTGGGCATCGATCGAGATCTGGGCATACTCAGCTATCCGCTGCACATAGCCCAGAATTGCCTGATTATGCCCGTCCGCAATGAGATACCACGCTACATGTACCTGCTGCGTCCGTTCCACTGGAGCAGCTGGCTSCTGCTGCTCTTTGCCGTGATCTACATCAGTCTGGCTCTCTACTGGCTGAGTCCTGGCTTGAGTGCTAGTCCCGGCCTGAGAGCCACACACAGCTTCCTGGAGGGTATCTGCCAATTGCTATTCCTCAGCACGCCCAGCCGTTTCTATGCRCCCTCGCTGCGGTACTTTCTGGTCGCCCTGCAGCTGTCCATCCTGGGCTTCTTTGTGACCAACTGGTACTCGAATCAGTTGAGCAGCTTTCTGACCGCCACTTTGGTGGGTGAGCAGGTGAACACCTTTGAGCAGCTCATCGCCCAACAGCAGCGCATTCTGACCAAGCACCATGAGGTGCCCATGYTGCTGCAACAGGTGCCGCCGCATCTGGTGGAGGAGGTGGCTCGCCTCGTCGTCGGCAGCGAGGCGGGCGAACAGGTAAGCGCCCTGCTGAGCTTCAACATCAGCTACTCCTATCCGTTTACCGTGGAGCGYTGGGAGTTCTTTGCCCTGCAGCAGCAGTATGCCGACAAGCCCATCTATCGCTACTCCTCGGTGTGTCTGGGTGCGCCCGTCATTGGCTATCCCATGCGCAAGGATTCGCACCTGGAAGCGCCGCTCAAGCACTTCATCATGCGTATCCAGAGCATTGGCTTGTTCCAGCATTGGCTCGTCTCCGAYTTCCATGATGCCCAGAARGCKGGCTACGTGCACCTCATTGCCAACTCCCGCCAGTTTAAGGAATTGGATTTGGACACCCTGCTCCTGGGCTGGTATGTGCTGCTCTGTGGCTGGCTGCTGGCCGCTTTGGCTTTTGTGTGCGAGCAMCACTGCACCACCGCACCACCSTCTGCCAAGGACTTGAAGTTTAATTCAATTGTACGCAATTGA
>g22997 name=Ir56b; type=CDS; loc=scaffold_48:556362-560819(+); func=partial; length=2931; species=Dnig; release=r1.0;
ATGCTGGAGGATAGCATACTTTCGCCCTTCAGCTCGGATATTCCACACGCGTTCGTTTACAATGATACGAAGGAGGAGACGACCCTATACTGTGGACCCTATGTGAAGTCGATTGAGACCTTTGCMCAGACCTTTCACTACCAGCTGCAGCTGGAGCATGTGGCCAGTTTGCCCAAGAARTCGGAGCTGCAGCAGCAAATATCCGAAGGCGATTACAATGTGTCGCTGCATGGCATKAGCATCCGATCCTTGACGGAGGATCCCATGTCGAATTTCACACAGTACAGCTACCCGATTGATGTGACAAACTATTGTGTCATGGTRCCGCTGGCRCCGGAGCTGCCCAAATGGATGTACATGGTGTGGCCACTGGGTCGCTATGTGTGGACGACTCTGTTTGTGGGGATCTTCTATGTGGCCTTCCTGCTGCGCTACGTGCACTACCGGGAGACGGTGACCCGCTCCTACACCCGCAACCTGCTGCATGCCATGGCTATACTCATGTACAGTCCCAATATGAATATGCAGGTGCAGCTGAATCAGGCTCCCTTGAGGATTCTCATCTTCTACACDCTGCTCTATACACAAGGATTTATTTTATCCAATTTCCACATCAGTCACATGACATCCTACGATATGAAGCCGGTTTTCGTCAAGCCCATCAATACGTGGTTGGAGTTGATAGAGTCCCGGGTACGCATCATAATACCGGATACGCTGCTGGAGGACTATCAGGAACTTTTGGCGAATCCGCCACGCAAGTATGCCTATGTCGTCACCCAGGATGCCTGGCAGTTTTTCGATCGTCAGCAGCAGGTCCTGATCCAGCCGTATTTTCACAAGTCRCAGGTCTGCTTTGGCGGCCTCTTCAATGCCTTTCCCATTCAAAAGGATGCGCAATTTGCAGCGGCCTTGGATCGTTTCATGCTCTATGTGCAGCAGGCGGGTCTCTGGGATTACTGGGAGGATATGGCCTTCATATATGCGGACTATCAGGAACTTTTGGCGAATCCGCCACGCAAGTATGCCTATGTCGTCACCCAGGATGCCTGGCAGTTTTTCGATCGTCAGCAGCAGGTCCTGATCCAGCCGTATTTTCACAAGTCACAGGTCTGCTTTGGCGGCCTCTTCAATGCCTTTCCCATTCAAAAGGATGCGCAATTTGCAGCGGCCTTGGATCGTTTCATGCTCTATGTGCAGCAGGCGGGTCTCTGGGATTACTGGGAGGATATGGCCTTCATATATGCGGATCTCGTGTGGTTCGTCAGCCAGCAGCTGGACGGTGAGCAAATGGAGAATGTGGACAAATTCATACGCGTAATAGATGAAGCATTCGGCTTGACGCAGATAGTCAACACCAATAACTCGGAGATGAGGACAAGTAACTCGCCACTGAGGCGTAATCACGTAAGCTTGGTGTTCACCACCGGCCCCAAGGATCCCATCATGCAGGTGACCAATAAAGTGCTACTCGGCAGGCATTTCTACCTGACAGTCGTCATGATAATGGATAAGGTGAGCGACATGGCGCCGATCTATGAGATTTGCCGCTTCTTTCACGACAATCAGTATGAGAATTCAATGCTGTATTTCGAGTCTGTGGATGGCATTAATCAGTTRTTTGGCGCCCAACAATATCCGGTGATGGAGTTTGAAAATCGCACAGATCTGCAGAAGTTTGCGGCAAAAAAAGTAAAAGAGGTGACCACGGCTGGCCACGATGTGGGCGGCTATCGTTTTGACAGTCCGCTGCGTGAGGATGCRCCGCATTTGTTCAGGGCTGGRMWGCGCTACCAGGGCAGCACCTATCGCATCATAGACACCTTTGTGCAGCATCTCAATGGCAGCTTYCGGGAGTTGGAGCTGCCACCGGATGCTTTGGGCGGCCGGGCGGTCAACATGAAGCAGACKYTGCAATTRGTGCGGGAGAGACGTGTGCAGTTCTCTGCCCATGCCTACGCCTTGTTCATGCCGGACGACGAGCTGGAGAAGAGCTATCCCTTGCTGGTGGTGCGCTGGTGCCTGATGGTGCCCCTGTACAATAGTGTCTCCACATATTTGTATGCACTGCAGCCTTTCGATTGGACTGTTTGGTTTTTTGTGTTGGGCTCGTTCTTGGTCTTGAGTCTGCTGGAGCTGCTCTGGSTTTGGCTGGGCTCGGCCCATGCGGCCAGAGGACCTACTGAAGCGCTGCTCAACTCCTTTTGTTACATCATCAACATTGCCACGGGGCGCCAGTTGTTGCAGCCGTCGCTGCTGCGTTTTCTCCTGCTTTTTGCTGTATTTTTTCATGGCTTCTTTTTGTCCGCCAACTACACATCCACCTTGGGCAGCATTTTGGCTGTGAATCTGTTCCATGCTCAGCTCAATACAATGGACGATATTCTGCGTGCCGAGCTGCCCGTCATGATCATCGACTATGAGCTGGAGTTTCTACTGCAGCTGCACACGGAGCTGCCCGGGAAGTTTCGCCAACTATTGCGTCCTGTCGATAGCGCCATTTTTGCCCAGCATCAGCTGAGCTTTAACAGCTCCTTTGCCTACTTTGTCACCGAGGATAGCTGGCAGTTTCTGGACGAGCAGCAGCGGCATCTGAAGCAGCGACAGTTCAAGTTTAGCGACATCTGCTTTGGCTCCTTTCATCTGGCCTATCCCATGCAGAAGGACTCGTCCTTGTGGCGCGACCTGGAGTACTATACGTTCMGGGTGCACTCCTCCGGWCTGCTCTACTATTATGCCAGAATCAGTTTCGAGTCGGCGCTGCATGCTGGCCTCGTCCAGCGTCTGCAGGAGAACAAGGATTACACATCGGCGGGTCTGCAGCATCTGTCTATAGCCTTTATCTTCCTCTTGATCATGCTGGCAGTTGCAGTTGTTGTGTTTGCTTTGGAAGTGTTTCTGTCGAGAATTTGGCACTCGAACAGGATTTAG
>g27954 name=Ir56d; type=CDS; loc=scaffold_48:561450-563381(-); func=full-length; length=1932; species=Dnig; release=r1.0;
ATGAATATGGACACACTGGCAGCTGAGCTCATACTGCGTCCATCGACGCTGCTCCAAGTGGAGTCGTCGGTGGCCACCACGATTGAGGGCGCCAATGTGACCGTTGAAAARCATCTGCAGGTGATCAACAATAAGTTCGTGTTTAACATTGTGCGACGACTCGATAGGATACATCACTTCGACAACCTGATATTCTACATATCGGAGAAACTGAATCTCAACAATCCGGGAGGCAGCCAGTTCTTTAAACTCTTTTGGCAACAATTTCCACTCGTGCCGCGCATAATTGTGAGGAACGACAATCGTTCCGATGGTGCAATAATGAAACTGGTCAGCACTCCAGCGCTGGTCATGATCTTTACCACCGATCGCAATGATCCCATCATGGAAGTGGCCTCGCAAGGACTCAAGGGTGTACGCTATCTAAAAACAATATTTGTGCTCTTTCCGTTTCTGACCACAGCTGAATATCACAAGAACTTTGATACCTACACGCAGTTTTCGGCCATCTGCAAGGATGTGCTGCTGTGGGCGTGGTCCAAGCAGTTCATCAACATGGTGCTGCTGACCATACAGGATAATGTCTTTGAGCTGGATCCGTATCCAACGCAAAGGGTTGTGAACAGGACTCAAGCCTGGCACACTCGTGATTTCTTCCGTCCGCTCTTTTACAATATGAAAGGATATAGGCTCAACACACCCATCCTGTATGATATGCCACGTGTGTTTAAGGGTGCGGATCAGAAAACTGTCTACGGCACCAGTGGCAAATTATTTATGGGATTCCTGCAGTTTGTCAATGCCTCGCTGCATGATACGAGCTCTGATCTKACCATCAAATCCTTCGTTTTGCCCAATCTGCTGGATCTGGTGACGCAGGGCGTCTATGAGACAGTCATCAACTCCTATACGGATCTCATTGGCAACTATTCGGTGAGCTTYAGCTATCCMATTGGCATCAATGACTGGTGCCTCATGGTGCCCTTTCGCAACAACTCGCAGCAGGAGCTCTATGTGCGCGAAGCACTGCAGGACAATGTSTGGCTGCTCCTGATCCTCACGCTGTTCTACATGAGCTTTGCYCTTTGGTTTTGTACRCCKCGTCGTCCGCGTGATCTCAGCGCCGCCATGCTGCAGTGCATCTGCAGTCTGACCAACAGCCCGCCCATCTCCATCATCCGGACAGCTGCACGGCGTATGCGCTACTTGTATGTGGTGCTGTCCATCATGGGATTGGTCGCCTCCAACATGTACATCAGCAAGATGGCCAGCTATTTTACTTCGGCGCCGCCGGAGCGACAGCTGAACACGCTGCAGGACATCATYGATGCCAATCTGCGCATTCTCGTCCAGCGCTATGAATATGATGCACTTGATCGCAGACCGGAGCAGTATACGCCGCGATTCCTGCAGCAAGTGGACATCGCAGATGCTGAAGTGATTCAAGCACATCGCGACAAAATGAACTCCACGTTTGGCTACTTTGTGTCCAGTGATCGCTGGGAGCTTRTCTTCATGCTGCAGAAGCATCTGCCAGTKCCWRTCTTTCGRYTAACTCAGATCTGYTCGGGTCCTTTTTATCATGTATTCCCCTTGCATCTGGACTCGCATCTGCGCAATCCGCTGCAGAATTTTATACACATYTCTCACGAATCRGGTCTGCGGCATCACTGGAAGTGGGAGGCGTTCTGGGAGGCTCTCTATATGGGGCTCATTAATATGAGCATTGTGAATGATGAGCCGCARCCYYTGAGCATGAGCTTCTTCTCCAGCATGATGCACACCTGGTGCATTGGYCTAGTCCTCGCCGGATTCACCTTTGCCCTTGAGATGAAGTGGCCGGAKCATGAGATCGAKCAATATTKCCTCAAGTTGTGGCACAATCTGCGCAGTTCTTTGAAAAGAAGGAGCAGTTCAAGAAGAAGAATGTAA
>g12661 name=Ir92a; type=CDS; loc=scaffold_51:180977-196882(-); func=partial; length=1095; species=Dnig; release=r1.0;
ATGTTGCCGGCACAGCAGTTAGCTCACTTGACCGCACTAATCCAGATTATAGTTAGCCAATACTTTGCGCCACTCTCCTCGCTGCTGATCATCCACAACAGCACACAGGAAGCGACGCCTTTGCAGTTYGCCTATCTGGATGCAGTGCAACTRGCCCTGCGSAATCTCAGTCGACCRATWTTGCTGCAGTGGATCAATGTGGCCCAACTACCCGATGACGAGTCCCAGCCGGATGCTTTTSAATGGCAAGTTCTGGGCGCCGTTAATGCCAGCGTGACTGAGGCAGCTGGTGTCGGCAATGAGGATCCAATTAACCCGCATGAAGCCAATCGCTCGATTGACTACCAGGGCTCCGAGGCAAATATTATGAGGACCTTCTGTGAGGTGCACAACTGTCACCTGCGCGTCCAGGCCTATGGCCCTGACAACTGGGGCAGCATCTACGACAACGAAAGCGCCGATGGCATGCTGGGAGACATCTTCAAGCAGCGAGTGGAATTAGCCATAGGCTGCATATATAATTGGTACGATGGCATTACGGAGACCTCGTATACCATAGCTCGATCTGCAGTTACCATCCTGGGGCCTGCGCCAGTGTGGATACTAGCGGATAGCTTTGAGGTGCGCGACTATAGCTACATGTATAATGCCAGCTTCCTACAAAACTATGGACTGGGCATCGAGCGATTGGCCTCCGGTGCCTTCAACTTTGGCAGCTACGTGACGCGAGAGGCTGTTGAGAATCGCATTGTGATGCGCGACGATTTGTACTTTGACTGGACTCGAGCGGTGTCCATCCGCGGCTGGACGCTGATGCCGCAGCTAAACAGGCACATACGCAGCTGCCAGGAGGCWGGTCTTTATGTGCACTGGGAGTTGGAGAATGTGGTCAAGTATCTGGATAAAAAAACGGGCCAGATCCTCTTCGATCAGGCCATTGGCTATGAGCCCAAGAGGGCACCCAAGCCACTGGTAGTGGATGACATTTCCGCTGCGCTATTTGTTCTGGCCTTTGGCTACACTATTGCCAGCTGTGCACTGCTGCTGGAGCGTCTGCATCAMCGGCTGCTGTTCATGCAACGCCGGCGCAACTAA
>g34112 name=Ir68b; type=CDS; loc=scaffold_517:12993-14891(+); func=full-length; length=1899; species=Dnig; release=r1.0;
ATGTGGCCATTACTTGGTCTTCTGATTGGATTCTCCAACAGCACGACCATAAGCACTTTTCAAGCTGCTCTGGAGATGTCAGAGACTAGCTGCCAGATTGCCAACACACAGTCCGCTCAAATCACCTACATATATCGCTGTGTTAGCTGTCCATCTGCAAATTCTATTCCCTATWTGATGTTGGAGCAGACGYTGCATCGTTGTGTGGGCTCGATGCTGCCCAGTTGCATGCGCAGTGTGGAGGCATTTGAAATCGAGCCGCTTCGACAGACGGATAGCATGAATATTTTTCATATACCCGCTGGCAACGCTGGACAGCCTTTGGTTCGTCGTGTTCTGGATATGCTGAATCCAAAACAGCCGCGTCACCATTTCCATAAATATCTGTTCGTGTGGCCCGGAGCCAGTGAGCAGCATCTAAGGCAACTGTTTGAGGGCTGCTGGCAGAAGCAGTTGCTCTCTACGCTGGCCATTACCCGGCCGAACGATATCTACGACTTTCAACCGTTTGGGGACGAAGGCTTGCAGCTGACAAAGGTATCCAGTGACGCCTACTACATTGATAAATTGATGAATTTGCGGGGCTTTGAACTGCGCTATTCGATGTTCAGTCACCCGCTGCGGGCTCTGCCTCTAACGCCTGTCGAGAACGCAGGCTATGAAGCGATTGACGGTTCAGTAGCGCGATTGCTGGCACAGCAGTTGAATGCAACAGCCCGCTATGTGGCACCACCTGATGGGGAGGCCTATGGTCGCTGCCTTCCAAATGGAAGCTTCACAGGTGTTGTACATGATCTGATAAATGGAGAAACTCATATTGCACTCAACATTCGCTTTGTTTTGGATTGCATGTTGCCGCTAGTAGAGTCTCTTTATCCTTACAGCCGAAWCCTTATCTGCTTGGTGGTTTCGGCGGCGAAAATGCAGCCGGAATATCTCATATTTGTGTCCGCTTTTAGTGATTCCGTGTGGCACCTTCTACTGGCTAACTTCCTGATTGTTTTTGTTATCTTCGCTTTGTTACAATGGTTGCTACGGGTTATTATCGGTAAGACAGGGGGACACTGGTACGATACCTTCGAGATGCTCTTTAAAACGCACTTGGGACAACCCGTAGATCGTTTCTCGCGGAATAGTTCCTTACGCGCTTTCCTAATGGGCTGGATCTTATTCAGTTACGTTCTGACGACCATATATTTTGGCAAATTAGAAAGCAGCTTTGTACAGCCAAGTTACCAGGCACAGATCGACACTCTGGATGAACTGGCGCCTCTTGGACTTCGCGTGCACGGAATAAGTACCATGTTTGAGGCTGTGAACTTATCACTCTCGCAACATCATTATAATCTGCTGACGACCAATCGTCGAGAGCATCCTCTTAAAGACAGCGACCATTTCTACGAGCTTTCAGTCAGCCGTCGCAACAGAAGGGTCGCCTTTATTATGCGTGATGATAAAGCCAAAGAATTTCTGGCGCTCACCTACAATTCAGAGGCGGGACGTCCTGCCTATCACATTGTCAAACAGTATCTGAGATCTATGCCGAGCACCTATATCCTGCCGCTAGGCTCACCATTCCTCTACAAGTTCCAAACGATGCTTAGCGCCTTCTACGAACACGGGTTCTTCGAGTACTGGTGGCGCATGGATGTGCTACAGCGCAGTCGGACCTCATCGCAATCTGAGGAGTTCTTTGAGGATCTTGATGAGCAGACTGACCTACAGGCAGAGGATGCTGATTCCGAAGAGTGGCGCAAGAAGCGTGTGGTTTTGACTCTGGACATTCTACAGGGCGCATTTTTTTTGTGGATAATTGGCATTTGTCTCAGTATTCTGGGCTTTCTACTTGAGCAARYATATTTCCACAGGCATCATTCGCAGTCTGCATCGGCTAATTGA
>g38949 name=Ir68a; type=CDS; loc=scaffold_52:119688-128106(-); func=partial; length=1557; species=Dnig; release=r1.0;
CTGATCTCCTTTCGAAATCCCTCACTTTCTAAACACATCTTGAAGTTTCTGGTGAAGCAGTTGCTMAAATTCATCTACGAGAGTCGCGCTCTGAATATGCAACGCATCTTGAGCGGCGTTGTGGTCATCAAGCAGCTGTACAACTGGACAGCTGGTAAGCGCATTCATGGACTGCAACTCTTTAAGGATAAAACGCGAAACTTGCAGGGTGCTCAGCTCTCGGTGGCGGTAGCTGATCACGTTCCAATGGTGCATCTGAATAAGTCCACAAATAGCTATGAAGGCGTTGAAGTRGACATTATGAATGCCTTGGCCAAATCTTTGAATTTTCAACCCGTATATTATGTAATAAATGACAGTAGTGTAAAGGATTGGGAGCAGATACTGCCGGATAATGAGACCCATTTGGAGAGAGGTCTTGTTGGGGAAGTGGCCCATCACAATGCCCGCTTTGGCATTGGAGATATGCATCTGTTCCAGAGCTATATCCAGCTGTTGGAGCTCAGTTTGCCGCACAGTGTCGAGTGCCTGACCTTTCTAACGCCCGAATCCTCGGCGGACAACTCCTGGCAGACCTTCATCCTGCCCTTCAGCGGCGCCATGTGGGCGGGTGTTCTGCTCTCSCTGATTGTCGTCGGCACCATCTTCTATGTGATCAGCTTCCTCTATGCCCTGCTCCTGGGCAGCAACCAGGTGGTTACCTTCTTTCGCTGCCTGCGCCGGAAGCGAGCCAAGCAGCAGGATCTGCTCACCTGGCGTCGTCTGAGCTTTCGCATTGCKCTCAGTCGGGCTGGTCGGCAYCGGATCAGGCCGGATGCTCGTCGGGACATCTTTGATGACTACTCCAACTGCATTCTGCTTACCTACAGCATGTTGCTCTATGTCGCCTTGCCCCGCATGCCYCGCAACTGGCCGCTGCGTGTCCTGACCGGCTGTGTCACCATTGATACGCTGCAGGATCTGAATACCGCTCGCATTCCCCCCACAACAGGATCAGCGGAGAATAAGCAGTTCTTTCTCGAATCAAGCGATGATACAGCYCGCCAAGTGGGCACCAGAATGGAAATTGTGCCGGGCATCGGCGATTTGACCGAACGYATTGCGAAGGGTCAGTGCGCCTACTATGATAACGAGTTCTACCTSAGATATCTGCGTGTGGCCGATGAGGCACGGGGTGTGGGYTCCTCGGCTCTCCACATAATGAGGGAATGCGTTGTCCATATGCCTGTGGTGCTGGCTCTGGAGAAGAACTCGSCACTGAAGCCGCATGTGGATGACATAATACAGCATTTAAGCGAGGGCGGTCTGATCGCCAAGTGGCTGCGAGATGTGATCAAGCGTTTGCCGGCGGAGGAGCAGGCGCCCCAGGAGGCGCTCATGAATCTGCACAAGTTCTGGAGCTCCTTTGTGGCCCTGGGCATTGGCTATATGGTATCGATAGCTGCGATTCTCCTCGAGCGCTGGCACTTTAAGTATATTGTCATGCAGCATCCACTCTATGATGTTTACAATCCCAGTYTATACTATAACTTTAAGCGCCTCTATCCAGACGAATAA
>g2055 name=Ir8a; type=CDS; loc=scaffold_68:13832-41269(+); func=partial; length=2379; species=Dnig; release=r1.0;
ATGGACCGCTGGCATTGCCTGATCATTTACCTTTGGGTATGCCTGAGCTGTGTACTAAGTCAGGACAGCGATGAGGAGCTTAAGATAACCTTCTGGATCGAGCCAGAGCTACAGGCTGAGTTTAAGGCAGATTTTGCAGCCGTGCTGAAGGAGCTGGATACATTACATTTGAGAACGATCATTACCGAAGCGGTAGTCCAGCTCTCGCGCACCGACGAGCAACAAGATATGAACAACTTTTGCGAGATTCTGGGCAGCGTGGGAAGCACAGTGATTGTGGATCTGAGCTACAGTCGCTGGTCGAAGGGCTATGAGATAGTACGCGCGAATGGCATTGCCTATGTGCGTCTGGAGAGGATTTTGAGTCCGTTTCTGGACATGTTTGGTGACTTCATGCGACGGAAGCGTGCAAGCAATGTGGCCATGATCTTTCAAAATGCTCGCGACACAATGCAGGCAATGCAGCACATGCAGCACGGCTATCCTTTTCGCACTCTTATCCTGAATGCCAGCGATATTCAATCAAATGATTTTGTCCAGCGTCTCAGTTCGTTGCGACCCCCTCCCACATACTATGGTATATTTTCCCGTGGCGCCACCATGAATGGACTTTTCGAGCGCGTGGAACAGAGCAAATTGTTCAAGAGACCCGCCGAGTGGCACTTTGTTTTTCTGGACACCAGGGATCGCGCTTTTAAGTATAAGCAACAGGTGGAGTTTGCGACTCGTTTTACTTTCAGCGCACGCGCCATCTGTCGTTCAATGCGGATGCGAGATATTTATTGTGGCAGCGGATTTACGTTACATCGAGGATTGATGCTGGATGTGCTGCGCAGTCTGATCGAAGCGGCACATGCGAGCAACCAGTTTCCACAACCTGTTTACCTGGATTGCAATGCGAGCGAAGAGGTAACAAGTGCGGTGGCCACTAAAAGCATTTGGTTTCAAAATGTTTACTGGAGTAACTTTGTGAGTTACGTGCCGGCCAACGAGGACTCATATAAATTCGATTCGAAGCAGGAGAATGTAGGCACTATGGAGCCAATCGCGCACCTTAGCTTTGTTGCCAATATTTCGGCTGACCTGTCTATTTGGTCGGCTGGACAGCTGCAACTGCTAAACGAGACAATTAGCTCGAGCCGTCGCTTCTTTCGCATCGGCACCGCAGAGAGCATGCCCTGGAGCTACTATCGACGCAATCTGAAAAGCGGCGAGCTGCTGAGAACCAAAAGCGGTGCACTCATCTGGGAGGGCTACTGCATCGACTTTATTGCGCGTCTGGCGGCCAAGCTCAACTTCACTTACGAAATTGTGGTACCCGAGCAGGGACATATGGGCGAGCGCAATGTAATGGGTGAGTGGGATGGCGTTATTGGCAGTTTGATCAGTGGCGAAACAGACTTTGCTATTGCCGCCCTTAAAATGTACTCGGAGCGCGAGGAAGTTGTTGACTTTTTACCGCCCTACTACGAGCAGACGGGCATCTCCATAGTGATGCGCAAGCCGACGCGTCGTACCTCTCTATTCAAGTTTATGACGGTGCTGCGCCTGGAGGTTTGGCTTAGCATTGTTGCCGCCCTGGTAAGCACGGCACTAATGATCTGGATTTTGGACAAGTATTCACCGTACAGTTCGCGCAACAATCACGATGCTTATCCATTTGAATGCCGTAATTTTACGTTGAGGGAGAGCTTCTGGTTTGCATTGACCTCGTTCACTCCTCAAGGTGGCGGCGAGGCACCCAAGGCCATTTCAGGGCGCCTCTTGGTTGCCGCCTATTGGCTTTTTGTGGTGCTAATGCTGGCCACATTTACAGCCAATTTGGCGGCGTTTCTTACTGTGGAGCGAATGCAGACCCCGGTGCAGTCACTAGAGCAGCTGGCGCGACAATCACGAATTAATTACACGGTGGTCAAGGACTCAGATACTCATCACTACTTCATGAACATGAAGTTCGCTGAGGATACACTGTATCGCATGTGGAAGGATTTGGCTCTTAATTCATCTCGTGACTTTCGTAAGTTTCGAGTATGGGACTATCCAATTAAGGAACAGTATGGGCACATTCTGCTTGCCATCAATAACTCGATTCCGGTACACAATGCTAGCGAAGGATTTGAGAAAGTCGACGCTCACGGCAATGCTGATTATGCGTTCATACACGATTCCGCGGAGATCAAGTACGAGGTTAGCAGGAATTGTAATCTAACGGAGGTGGGCGAAGTGTTTGCCGAGCAGCCTTATGCCGTCGCCGTGCAGCAGGGTAGCCATCTGGGGTTACGCCGTTGGACATGGATGAACCCGACAAATTTGACTGGCTTGACACAATGGCTAAAAATAAGGATCAAGATGAAAACTTTAAGAAGCCGACTAAGCTGA
>g2446 name=CG11155; type=CDS; loc=scaffold_736:19195-25139(-); func=pseudogene; length=2598; species=Dnig; release=r1.0;
ATGAATATATGTGCTATATGTTTAGACAATGTTTATGATTGCTGTATTTGCCGCGGACAACAGACATTGAAACGCTACACCTTAATGACAAAGGAGTCAATCAACTTGAAGGCATCCTACGGGATATACTACCTAATACATCTGTTATTGTTATCAATGGTAGTGGTTGCAAATGCGTTGCCCCCAGTGATTCGAGTTGGAGCCGTATTTACTGAAGACGAACGTGAAGGTAGCATTGAATCGGCTTTTAAATATGCGATTTATCGCATCAATAAAGATAAATCCCTTCTACCCAACACACAACTTGTCTACGATATTGAGTATGTGCCACGAGACGACTCCTTTCGAACGACAAAAAAGGTCTGTCGACAATTGGAAGCTGGAGTTCAAGCCATTTTTGGCCCCACAGATCCCCTACTGGCTGCACATGTGCAATCAATCTGCGAAGCGTTTGATATTCCGCACATTGAAGTTCGCATTGATTTAGAAATGAGTGTAAAAGAGTTTTCTATCAATTTGTATCCGTCCCAAAATATTATGAATTTAGCCTATCGAGATTTAATGATGTATCTCAACTGGACAAAAGTCGCGATTATTTACGAAGAAGATTATGGACTTTTCAAGCAGCAGGACTTAATTCACTCATCTGCGGAGATGAGAACCGAAATGTATATAAGGCAAGCAAATCCGGAGACTTATCGTCAAGTTTTACGAGCGATTCGCCAAAAGGAAATTTACAAAATAATAGTTGACACAAATCCAACTAACATAAAAGCTTTTTTTCGATCAATTCTACAGCTACAAATGAATGACCATCGATATCACTACATGTTCACAACTTTTGACTTGGAGACGTATGATCTAGAGGATTTTAGATACAACAGCGTGAATATTACTGCTTTCCGTTTAGTTGACGTTGGGAGTAAGCGTTACCATGAAGTAATAGATCAGATGCAAAAGCTGCAGCATAGCGGACTAGATATTATCAATGGAATGCCATACATTCAGACGGAGTCTGCACTTATGTTCGATTCAGTATATGCCTTTGCACATGGCCTAAAACAATTGGACAGTAGTCACACATTAACGTTCAAGAATCTATCGTGTAACTCAGATAAAGTTTGGAGTGATGGACTTTCACTATACAATTATATAAATTCGGCAGCCGTTGACGGCTTGACTGGAAGGGTTAACTTCATTGAGGGGCGTAGAAGCAAATTTAAAATTGATATACTTAAATTAAAGCAGGAAGTAATACAGAAAGTGGGCTATTGGCAACCGGATGGGGGAGTAAATATTTCGGATCCAACTGCATTTTACGACTCTAATATTGCAAATATAACGCTCGTCGTCATGACTAGAGAGCGTGCGGATTTGGCTGTCGCTTCAATGACTATTAACTATGCCCGGGAAAGTGTTATTGACTTTACTAAACCATTTATGAATCTGGGAATTGGCATCCTTTTCAAGGTGCCAACAAGTCAACCCACACGACTGTTTTCATTTATGAACCCATTGGCAATCGAGATATGGCTTTATGTGCTAGCTGCTTATATATTAGTATCCTTCGCGCTATTTGTGATGGCTCGATTCTCTCCTTATGAATGGAAAAACCCTCATCCGTGCTACAAGGAAACTGATATCGTTGAGAATCAGTTTTCAATATCAAACAGTTTTTGGTTCATAACGGGAACGTTTTTACGACAAGGATCCGGACTGAATCCAAAGGCAACATCTACTCGCATTGTTGGCGGTTGCTGGTTTTTTTTTTGTCTAATTATAATTTCATCATATACAGCTAATTTGGCTGCCTTTCTAACAGTCGAGCGTATGATAACCCCAATTGAAAGTGCATCGGATTTGGCAGATCAAACTGAAATATCGTACGGCACTTTGGAAGGCGGATCAACAATGACATTTTTTAGGGATTCCAAAATTGGGATATATCAAAAAATGTGGCGTTACATGGAAAACCGCAAGGCATCCGTGTTTGTGAAAACCTACGAGGATGGAATTAAGAGAGTTATGGAGGGCAACTATGCATTTCTGATGGAATCAACAATGTTAGACTACGCTGTTCAGAGAGATTGCAATTTGACTCAGATCGGAGGCTTGCTTGACTCTAAAGGCTATGGTATTGCCACACCTAAAGGATCTCCTTGGAGGGATAAAATTTCGTTGGCGATATTAGAGTTGCAAGAGAAAGGGATAATTCAGATTCTATATGACAAATGGTGGAAAAATACTGGCGATGTATGCAACAGAGATGATAAAAGCAAAGAATCAAAAGCCAACGCGTTGGGCGTTGAAAATATTGGTGGTGTGTTCGTGGTTCTACTTTGTGGCCTTGCGCTTGCGGTCGTTGTGGCCATTTTTGAATTTTGTTGGAATTCAAAGAAAAACTTGCATACCGACAATCAATCCCTGTGTTCGGAAATGGCCGAGGAACTTCGGTTCGCTATGCACTGCCAAGGATCCAAGTCTAAGCAAAGGCCTGCACTAAAACGTGATTGCCTAAAATGCGCTCCTGGGTCCACTTACGTCCCGACTAATGTAACAATGCCAAATTTGGGCGTTCATTACAACTATTTTAATTGA
>g25462 name=Ir40a; type=CDS; loc=scaffold_75:88529-98047(-); func=partial; length=3051; species=Dnig; release=r1.0;
ATGAGGTGCAGTCTGGTGTTGTTGTTGTTTCTCTGTCCGCTGGCTTGGACCCAGCTCGGCTACAGGCCGTGCAACGAGTCCGATGTGGCACTCTCGCAGATCATCAATGGGCTGAAGCCAAGTCAGTTGGCCATATTGGTGTTGCCCAGCTCTAGGCTGCTTAGTGCGGATTGCGAGAATGATGACACTATCCAAGTGGATGACTTTATACAGCGATTGCATAAGCTATACTACAAGTCTGTCATATTTTATAACACGGAGCTGTTCTTTGACTACATTGAAGCCAATCTGCTGGGCGCCATCGAGTGCGTCAACTTAATATTCCACGAACCGGATGAGCTATCGGCGCGCATACAGGAACGTCGACTGGCCCATCGGCTCAGTCTCTTCATCTTCTACTGGGGCGCCAGGCAGCCGCCCAACGCAACCCGCGTCAGCTTCGAGGAGCCGATGCGAGCGGTGGTCATCACAAGACCGCGCCGCAAGGCATTTCGCATCTATTACAATCAGGCGGTGCCAACGGGCACCAGTCAACTGCGCCTGGTCAACTGGTATGATGGCGACAATCTGGGACTGCAGAAGACTCCACTCTTGCCCAGCGCCGCAACCGTCTATGCCAATTTCGAGGGTCGCGTTTTTCGGGTTCCTGTTTTTCATTCACCCCCCTGGTTCTGGGTCAGCTACAACAATGACAGCAGCAACAGTAGCAACAGCAGTGAGGAACCTTTGGAGGATTACGAGAATATSGAATACAATGAGGTGAATGTGACGGGCGGCAGAGATCATCGTTTGCTAATGCTTCTGGCGCAGCACATGAACTTCCAGTTCGCCTACATTGAAGCGCCGGGAAGAACCCAAGGATCACTGCGTGCAACGGATGAAAATGACGAGGCCAATGACAGCTTTACTGGGGGAATAGGCATGCTCCAGAGTGGCCTGGACATATGGCCATATCTAATACTGACTATTGTGTTCTCGGGTCCGATATTCTATGGTATTATTGCCATGCCCTACAAGTGGCGCAGGCGTCAGATCACCCCGGATGTCGAGAATCTGGGCGAACTTTGTGTCTACATGGCATATATAAAAGAGATTACGCCCTGTGTGGTGAAGGTCAGGCGTACGAGACGCCCACAGCCTTCGGAACAGATGCCGCCACAGCTTTTYCAGCGTTGCATTTGGTTTACACTGCGTTTGTTCCTCAAGCAATCATGCCACGAACTGTACCACGACAATCGAGCCAAGTTCTTGACCATTGTCTATTGGGTAGCCGCCACTTATGTCCTGGCCGATGTCTACTCCGCCCAACTGACCTCACAGTTTGCACGGCCKGCTCACGAGGCACCCATTAACACCTTGCAGCGTCTGCAGTCGGTCATGCTGAGGGATGGCTATCGCTTGTATGTGGAAAAGGAGAGCAGCTCTTTGGAAATGCTGGAGAATGGCACAGAGCTGTTTCGGCAACTGTACGCACTGATGCGACAGCAGCAGCCGGATGATCATCTGGCCTTTCTCATTGACTCCGTGGAGGCGGGCATCAAGCTGATTGCCGATGGTCGCGAGAACAAGGCGGTGCTGGGTGGACGTGAGACCCTCTACTTTAATATACAGCAGTACGGTGCCAAGAACTTTCAGCTGAGTCAGAAGCTTTATACACGCTATTCCGCGGTGGCCGTGCAGATTGGTTGTCCATTCCTGGATAGTCTTAATGATGTCTTAATGCATTTGTTTGAGGGCGGCATACTGGACAAGATGACAACGGGTGAGTACGAGGCACAATCGAGCATGATGACCAAGGAGCAGGCGCAGCAATCAAAGGAGCTGGCTGCTGTTGAGAGTGCCAATGCCAATGCCAACACCAAGAGCAATGAGGCCAAGACCCCACCACAGCATACTCAGGACAATGAAATGATTAGCGCTCTGAACCTACGAATGCTGCAGGGCGCCTTCATTGCCCTCGGCGTGGGTGCACTCACAGCAGCTCTTATGCTGGTGCTGGAGCTCTTCTATCGGCGCTTGAATGTGGCACAGCTGATGCGACGCTGGCGCCTCCGTTGGCTGCGTCGCTGGCGTCTCTTCAAGCGGATGCGTTGCATTTGGTTTACACTGCGTTTGTTCCTCAAGCAATCATGCCACGAACTGTACCACGACAATCGAGCCAAGTTCTTGACCATTGTCTATTGGGTAGCCGCCACTTATGTCCTGGCCGATGTCTACTCCGCCCAACTGACCTCACAGTTTGCACGGCCGGCTCACGAGGCACCSATTAACACCTTGCAGCGTCTGCAGTCGGTCATGCTGAGGGATGGCTATCGCTTGTATGTGGAAAAGGAGAGCAGCTCTTTGGAAATGCTGGAGAATGGCACAGAGCTGTTTCGGCAACTGTACGCACTGATGCGACAGCAGCAGCCGGATGATCATCTGGCCTTTCTCATTGACTCCGTGGAGGCGGGCATCAAGCTGATTGCCGATGGTCGCGAGAACAAGGCGGTGCTGGGTGGACGTGAGACCCTCTACTTTAATATACAGCAGTACGGTGCCAAGAACTTTCAGCTGAGTCAGAAGCTTTATACACGCTATTCCGCGGTGGCCGTGCAGATTGGTTGTCCATTCCTGGATAGTCTTAATGATGTCTTAATGCATTTGTTTGAGGGCGGCATACTGGACAAGATGACAACGGGTGAGTACGAGGCACAATCGAGCATGATGACCAAGGAGCAGGCGCAGCAATCAAAGGAGCTGGCTGCTGTTGAGAGTGCCAATGCCAATGCCAACACCAAGAGCAATGAGGCCAAGACCCCACCACAGCATACTCAGGACAATGAAATGATTAGCGCTCTGAACCTACGAATGCTGCAGGGCGCCTTCATTGCCCTCGGCGTGGGTGCACTCACAGCAGCTCTTATGCTGGTGCTGGAGCTCTTCTATCGGCGCTTGAATGTGGCACAGYTGATGCGACGCTGGCGCCTCCGTTGGCTGCGTCGCTGGCGTCTCTTCAAGCGGATGGTGCGTCATTTAACCGTGCGAATCTTTGCACTGAATTTGGGTTGA
>g12155 name=Ir21a; type=CDS; loc=scaffold_78:2-2503(+); func=full-length; length=2502; species=Dnig; release=r1.0;
ATGGTCGCCATCAAAGTGGCTGCGATGGAGTCGGGCGGCTCTGGCTCTTGGCCCGAGAAATGTGTAAGCCGGCGATTGATCGAGCGGCATCGTTTGAATAAAGTGCTTTACGGGAGGTGTGACGAGATGCGCTTGAAACGTCGTGTGGATGCGACTTTTTATGGCAATCCAAAGCCACGCGCCGACCTATTGGCCAACAAATTTTTAAGTTTCTACAATTTAGAGCAAACRAATTCACTGGTAGCGCTTGTCAACAAAATAGCCAAGGAGTATTTGGCCAAATGTCCGCCGGTCATCTACTACGATAGCACAGTGSCMAAGTCAAAGGGACAGATATTGGATAGCCTGTTTAAGACAATGCCGATTACATTTTACCATGGCGAAATCAATGAACAGTACGAACCAAGGAATCTCAATTTGAACAGCCACACTGATAACAACTGCAAGAGCTACATTCTATTCCTATCCGATCCATTATTGGCCCGGAAAATTTTGGGTCCCCAGACCGAGAGCCGAGTGGTTTTGGTCTCCAGCTCGACACAATGGAAGTTGCGTGACTTTTTGAGCTCCGAGCTATCATCGAATATTGTCAATCTATTGGTTATAGGTGAGTCTTTGATGACCAGTCCACAGAGGGAGCGCCCTTATGTGCTATACACGCACAATCTTTATGCGGATGGCTTAGGCTCTAATACAGGATTGGTATTGACCAGCTGGATCAGGAACGCCCTGTCACGGCCACATATCAATCTATTTCCGGCGAAATTTCAAAAGGGCTTTGCCGGACACCGATTTAAGGTATTGGCCGCCAATCAGCCGCCGTACATCTTTCGTATCAAGTCCTTGGACTCAGCGGGCATGGGTCAGGTGCGTTGGGATGGCGTCGAGCTGCGCCTCTTGAGTATGATAGCAAAACGTCTCAATTTCACGATGGATATCACTGAGATGTCCAATCCAATGATGACCCGCAACATCGTTGATAACATTCAAGATCAGATTGCGCTGGGTGGCGTTGACATTGGCATGTCGGGCATTTACATAACGGAGGATCGCATGCACGAAACGGACATGTCGATTGGGCATTCCCGCGATTGTGCCGCCTTCATAACGCTCGCCTCGAAAGCCTTGCCGAAATACCGGGCTATTATGGGCCCATTCCAGTGGCCCGTTTGGGTAGCATTGATTTGCGTTTACCTTGGTGGCATATTTCCAATTGTCTTCACAGATCGCCTGACCCTAAGCCATCTGATGGGCAACTGGGGCGAAATGGAGAACATGTTCTGGTATGTCTTTGGCATGTTCACGAATGCCTTCACATTTAACGGCAAATATTCGTGGAGCAACACAGAGAAGACCTCAACGCGTGTACTGATCGGCTCCTACTGGCTGTTCACCATCATCATTACATCGTGTTACACTGGCTCCATTATCGCATTTGTCACATTACCAGCCTTCCCGGACACCGTTGATTCAGTTCTGGACTTGCTTGGCCTCTTCTTTCGTGTATGCACGTTAGACAATGGTGGCTGGGAGAGTTGGTTTCAGAACTCCACACATGAGGCCACGTCGAAGCTCTACAAGAAAATGGAGTTTGTTGGCTCCTTGGAGGAAGGCATTGGCAATGTAACGCAGAGTTTCTTCTGGAATTATGCATTTCTCGGCTCGAAGGCACGTCTGGAATACCTTGTGCAGTCAAACTATTCCAATGAGAATCTATCTCGACGTTCAGCCCTTCATCTGAGCGAAGAATGCTTTGCTCTCTTTCAAATTGGATATTTGCTGCCGCGCAATTCAGTATATAAACGCAAGCTTGATGCGATGATCATGATCGCRCAGGAGAGCGGGCTGCTGATCAAACTTGGCCACGAGGTCAGCTGGGCCATGCAGCGTTCGGCGACGGGCCGCTTGTTGCAGGCGAGCGCCAGCTCATCGATGCGTGAGATCATACAGGAAGAGCGTCAGTTGACCACCGCCGACACGGAGGGCATGTTTCTGCTYATGGGTATTGGTTATTTTATGGGTGCAGTGGCGCTCATCTCGGAAATTGTGGGAGGCATAACAAACAAGTGCCGTCAGATTATCAGACGCTCTCGCAGATCGGCCGCCAGCACGTGGTCATCCAGGCACAATTCGGCCGTGGTGCGCACGCTAGTTGAGCAGGAGGCGCACAATGATCGAAAGGTGGCGCGTCGTCATGCCGCCGAGGATGCGAACCAGCGCATGGGATTCGGCATGCGTGAATTTACTCTGACCCGCAACACGCTACGCGAACTCTACAATTCCGCCGATCGACCGGAAGCACAGACGGCCCCTGAGTTGGAATCGCGCCCATTAGAGCCACATACGGCTGCTGAGGGTACATTGGCCGAAGTGTATGATTCTCTGGATGGCCTAGATGAGTTCATAGCCCGAATGGAGTTGATCGATGAGCATAGCAACGAGCCATCTGACGATGATGTTGTCACTGGCGTCTTCGAACCCGGCTATAATTCTGAAATTTGA
>g31141 name=GluRIIC; type=CDS; loc=scaffold_847:12600-15500(-); func=partial; length=1508; species=Dnig; release=r1.0;
ATGTGGCATGGAATTGCTGTGCTCTGCTGCATGTGGAGTGCATTTTTGGTGCACGACAGCCTGCAGCAACAAATCAGCATTGGTGACATTGTTGCCCTGGTGTGCAACAACACTGGCATACCGCACATAGAGTTCGATGTGGCAGATGAGGRRCATATGGAGGAGAAGCCCAACCATCAGATGACCTTGAACCTATATCCCTCACAGCTGATTCTGTCCAAGGCCTACGCGGATATAGTGCACAATTTTGGCTGGCGTAAATTCACAATTGTCTACGATGCCGATGATCCCAAGGCAAATGCTCGCCTGCAGGATCTGTTGCAGCTGCGCGTGGTGCATAATGATGTGGTGCGTGTTCGCAAGTATCAAAAGGACGACGACTATCGAGTGATGTGGAAGAGCATCAAGGGCGAGCGTCGTGTGGTTTTAGACTGTGCTCCTGATATGCTCGTCGAGCTACTAAACTCCTCATCTGAGTTTGGACTAACGGGACTGTTTAATCATATTTTCCTGACCAATCTGGAGACGTACAACGATCATCTGGAGGAACTWACCGCTGATAACGAGACCTTTGCGGTGAATATAACCGCAGCACGTCTACTACTGAGTCCGGAGCCACCAGCCCACCTGCCTCTATATGGTTACGTAACACAACGGGATAATATTGTGTTTGAGAACAATGAGCCGACTCGCACGCTGCTCCATGACCTGCTRCATGATGGACTGCAGCTGTTTGCCCAATCCTGGCGCAATGCCAGCTACTTCTATCCGGATCGAATGACTGTGCCGCGAATGAATTGCGATTTCGCCGCCTCCGGCGGACGTAGCTGGCAAATGGGTCGCTATTTGACGCGTCTAATGAAGGGGACTTCCGGCGTGAATAGCACGAACTTTCGCACCAGCAATTTACAGTTTGACGAGGATGGACAGCGGATTAATTTCAATATTGAGATTTATGACCCAACCGATAACATTGGCATCGCCGTCTGGGATACCAGGGGCCAGATAACCCAGCTGGACAAGGACATGAAGGTGCAAAAGAAGATTGTCTACCGCGTTGCCACCCGCATCGGTCCGCCGTATTTCACACGCAACGAGACAGCCATGGAGCTCAATCTGACGGGTAATGCGATTTATAAAGGATATGCCGTGGATCTCATCGATGCCATAGCTCAGGAGGTGGGCTTTGAGTACATATTTGTGCCTGTGGCGGATCAGCAGTATGGCAAACAGGATAAGGATACCAAACAGTGGAATGGCATCATTGGTGAAATTATCAATAATGACGCTCACATGGGCATTTGTGACCTGACCATAACCCAAGCGCGTCGCACAGCTGTCGATTTTACGGTACCTTTTATGCAGCTGGGTGTCAGCATTCTGGCCTACAAGAGTCCGCACAAGGAGAAGGAGCTGCATGCGTATTTGCAGCCTTTTGGAGGAGAGGTCTGGATTTGGATACTCATTTCTGTGTTTGCCATGTCCTTTCTGAAGGTCATCATAGCGCG
>g33816 name=CG11155; type=CDS; loc=scaffold_868:128-3091(-); func=partial; length=1677; species=Dnig; release=r1.0;
ATGAATATATGTGCTATATGTTTAGACAATGTTTATGATTGCTGTATTTGCCGCGGACAACAGACATTGAAACGCTACACCTTAATGACAAAGGAGTCAATCAACTTGAAGGCATCCTACGGGATATACTACCTAATACATCTGTTATTGTTATCAATGGTAGTGGTTGCAAATGCGTTGCCCCCAGTGATTCGAGTTGGAGCCGTATTTACTGAAGACGAACGTGAAGGTAGCATTGAATCGGCTTTTAAATATGCGATTTATCGCATCAATAAAGATAAATCCCTTCTACCCAACACACAACTTGTCTACGATATTGAGTATGTGCCACGAGACGACTCCTTTCGAACGACAAAAAAGGTCTGTCGACAATTGGAAGCTGGAGTTCAAGCCATTTTTGGCCCCACAGATCCCCTACTGGCTGCACATGTGCAATCAATCTGCGAAGCGTTTGATATTCCGCACATTGAAGTTCGCATTGATTTAGAAATGAGTGTAAAAGAGTTTTCTATCAATTTGTATCCGTCCCAAAATATTATGAATTTAGCCTATCGAGATTTAATGATGTATCTCAACTGGACAAAAGTCGCGATTATTTACGAAGAAGATTATGGACTTTTCAAGCAGCAGGACTTAATTCACTCATCTGCGGAGATGAGAACCGAAATGTATATAAGGCAAGCAAATCCGGAGACTTATCGTCAAGTTTTACGAGCGATTCGCCAAAAGGAAATTTACAAAATAATAGTTGACACAAATCCAACTAACATAAAAGCTTTTTTTCGATCAATTCTACAGCTACAAATGAATGACCATCGATATCACTACATGTTCACAACTTTTGACTTGGAGACGTATGATCTAGAGGATTTTAGATACAACAGCGTGAATATTACTGCTTTCCGTTTAGTTGACGTTGGGAGTAAGCGTTACCATGAAGTAATAGATCAGATGCAAAAGCTGCAGCATAGCGGACTAGATATTATCAATGGAATGCCATACATTCAGACGGAGTCTGCACTTATGTTCGATTCAGTATATGCCTTTGCACATGGCCTAAAACAATTGGACAGTAGTCACACATTAACGTTCAAGAATCTATCGTGTAACTCAGATAAAGTTTGGAGTGATGGACTTTCACTATACAATTATATAAATTCGGCAGCCGTTGACGGCTTGACTGGAAGGGTTAACTTCATTGAGGGGCGTAGAAGCAAATTTAAAATTGATATACTTAAATTAAAGCAGGAAGTAATACAGAAAGTGGGCTATTGGCAACCGGATGGGGGAGTAAATATTTCGGATCCAACTGCATTTTACGACTCTAATATTGCAAATATAACGCTCGTCGTCATGACTAGAGAGGAACGTCCGTATGTTATGGTTAAGGAGGATGCAAATCTTACTGGAAATGCAAGATTTGAGGGCTTTTGCATTGACCTACTTAAGGCAATAGCACAACAAGTCGGCTTCCAATATAAAATCGAATTAGTTCCTGATAACATGTATGGTGTTTACATACCGGAAACAAATTCCTGGAATGGCATTGTACAAGAGCTTATGGAAAGGCGTGCGGATTTGGCTGTCGCTTCAATGACTATTAACTATGCCCGGGAAAGTGTTATTGACTTTACTAAACCATTTATGAATCTGGGAATTGGCATCCTTTTCAAGGTA
>g23065 name=Ir52bb; type=CDS; loc=scaffold_87:111222-113051(-); func=full-length; length=1830; species=Dnig; release=r1.0;
ATGAGTGGCAGTTTACAGTTGCGTGATGGCCGCAGGTGGCACAGTGTGGATGCCATGCAGTTATACATCATCTTTATCCTGGTCTGTGCTCTGTGCCAGCAGCTGCAGTGCATCCAGTTGGGCGAGCTGCCAACTGCGACAGATTTGCAGCAGCAACAAAAGCTGCTGCAACTATTGCAGAGAATACGCCGGGAGCAAGACTATGATACGCTGGTTATATATGGCCAGGCGCCTTGTGTGTTCCATGAGCTGCTGCAGCAGCTGGAGCTGCCCACAGTTTTATTCACGGAAGGCAGCAGCTTAAKCGATTGGAACTTCAGCAGTGAATCTCTGCTGCTGTGCTGCGATTCGAAGGCGGAGCAGGAGCACAATCCACGCAGCTTGTCAAAGTTGCAGGTGGCGAGACGATTGGTGTATCTGGAATCGCAGAAGCCGCCGCAGTCCCTCTGCGAGGATTACTTTCAACGGGAGCAGCCCAATGTGGTCATGTGGAATGAAGAGGGCAATCTCTACAGCTGTCGCTACTTTCCGCAGTTGCACCATGTGCAGCAGGACATCAACTCCACTGATCCTCTTTATGTGCAGCAATTTCAGAATATGCACGGTGCAGTGATTCGCAGTGAGCCGGATCAGCTGTCGCCACGTTCGATGCTCTATCACCATCCGGTGACTGGGAAACTGGAAATGCTGGGCTTTGTGGCCAATCTGGTGAATACTTTTGTGAGGCGGGTGAATGCCACGTTGCAGCTGCCCCCGAATYTGGAGCTGGGTMGGGTTAGCTACTACGCCGACATTGAGCATAGGACTCTGGAGGGTAAACTGGATATTGCAGCTGCGCTGACCACCACCTTGGAAGCCGTGGATCTGAATCATCTGAGCTATCCGTATGCATCGACAACATATTGCTTTATGCTGCCAATGCCGGCCGATGTGCCCTATCACCAAATCTATGCCATCATTGTGGATCCTCTGGTGCTCAGCATTATTGGCATACTGTTTGTGATATTCTCGCTGCTGCTCATCTACAGCCGGGAGCTCTCCTGGCGCCAGCTCAGCCTGACCAATGTGCTGCTCAACGATCGCTGCCTGCGTGGACTGCTGGGACAACCGTTTCCCCTGCCAGCTAATCCCAGTAGGCACTTGAAGGCGATCTGCATGCTGCTGTGCTTCGCCGCCCTGATGACCACCACCATGTACGAATCGTTTCTGCAATCCTTCTTCACCAGTCCGCCGCCGGAGGAGCTGCTGCGCAGCTTTGCGGATTATCGCAATTCACCGTACAAAATCGCCGTGGAACGCAATGAGGTAAATCTGCTGGTCCGCAATGAAAAYGTCAGCTTGAGCAATGCCAAGAAYGTTTACGTTCTGGATGATTGGAATGAGTTTATCAAGATGCGAGACGCCTTCAATRMCAGCTACATTTATCCGGTCACCGAGCTGCGCTGGCGTACCTATGCGGAGCAACAGAAGCCCTTCAAGGAGCAGATTTTCTACTATTCCGAAGATAATTGCCTCAATCGCTTTGTGGTCATGTGCATTCCAATCCGGCAACATTTGCCGTATCGCCASCTCTTCGAGCAGCACATTCTGTTCATGCAGGCCTTTGGCATGAAGCAGCTGTGGCTTTCCCGAAGCTTCTTTGACATGGTCAGCCTGAAACTGGCTACGCTGCAGGATTACAGCAATCCCAAGTCAAGGGAGGAGCCAGTCTTTCTGCAAGATCTATCCAACATATTCGAGTTCTATGCAGCCGCCCATCTACTTGCCTGCATTTGCTTTGCCTTCGAGTACGGCAGGGGCAGGTATCTCCGGAATGCGGCAAATCTATAA
>g43624a name=CG3822; type=CDS; loc=scaffold_118:158416-164554(-); func=partial; length=2310; species=Dnig; release=r1.0;
GTTTGCGGTTTGTTGAACATTGGCGTCGCTGCCATTTTTGGACCACAATCCTCGCACACCGCCAGCCATGTGCAGAGCATTTGCGACAACATGGAGATACCGCATTTGGAGAATCGCTGGGACTACCGGCTGAGACGCGAGAGTTGCCTGGTGAATCTTTATCCTCATCCTAATACGCTCTCAAAGGCTTATGTGGATATTGTGCGCCACTGGGGCTGGAAGACCTTCACCATTATCTATGAGAACAACGATGGCATTGTGCGCCTGCAGGAACTCCTCAAGGCTCATGGCATGACACCGTTTCCAATTACTGTCCGCCAGCTCAGCGACAGCGGGGACTATCGACCCCTGCTGAAGCAGATCAAAAACTCGGCAGAGGCGCACATAGTGCTGGACTGTTCCACGGAGCGGATTCATGAGGTGCTGAAGCAGGCACAGCAGATTGGCATGATGAGCGATTATCATAGCTATTTGGTCACCTCGCTGGATCTGCATACCGTGAATCTGGACGAGTTTCGTTATGGCGGCACAAATATCACAGGCTTTCGGCTGATTAACGACAAGGTCGTTACGGATGTGGTGCGTCAGTGGAGCATCGATGAGAAGGGCATGCTGCGCTCGGCGAATCTGACCACTGTGCGCTCCGAGACGGCGCTCATGTACGATGCAGTGCATCTGTTTGCCAAGGCGCTGCACGATCTGGACACCTCGCAGCAGATCGACATACATCCGATCAGTTGCGATGGCCAAAGCACCTGGCAGCATGGCTTCAGCCTGATTAACTACATGAAGATCGTCGAGATGAAGGGCCTGACCAATGTCATCAAGTTCGATCATCAGGGCTTTCGCACTGACTTTATGCTGGACATTGTGGAGCTCACCCCAGCCGGCATACGTAAGATTGGCACCTGGAACTCTACGCTGCCCGATGGCATTAATTTTACRCGCACCTTYAGCCAGAAGCAGCAGGAGATMGAGGCGAATCTAAAGAACAAAACATTGGTWGTAACTACCATATTGAGCAATCCTTACTGCATGCGCAAGGAATCGGCTGTTCCCTTAACGGGCAACGATCAATTTGAGGGCTATGCCGTGGATCTTATACACGAAATATCCCGATCGTTGGGCTTTAACTATAAAATCCAGCTAGTGCCCGATGGCAGCTATGGTAGTCTTAACAAACTGACTGGCGAGTGGAATGGAATGATTCGCGAACTTTTGGAACAACGCGCCGATCTGGCTATAGCCGATCTTACAATCACCTTTGAGCGCGAGCAGGCTGTTGATTTTACCACACCCTTTATGAACCTGGGCGTTTCTATACTCTATCGCAAACCCATCAAACAGCCGCCAAATCTGTTCTCCTTTTTGTCACCTTTGTCCCTGGATGTTTGGATCTACATGGCCACAGCATATTTGGGCGTTTCCGTATTGCTCTTCATCTTAGCCAAATTCACGCCTTATGAATGGCCCGCCTATACCGATGCTCATGGCGAAAAGGTGGAGAGTCAGTTCACTTTGCTCAACTGCATGTGGTTTGCCATTGGTTCCCTGATGCAACAGGGCTGTGATTTCCTGCCCAAGGCTCTATCGACTCGAATGGTTGCTGGCATTTGGTGGTTTTTCACGCTGATCATGATCTCTTCCTACACTGCCAATTTGGCTGCATTTTTGACTGTTGAGCGCATGGACTCACCAATTGAGAGTGCCGAGGATTTGGCCAAGCAGACGCGAATTAAATATGGGGCTCTCAAAGGTGGCAGCACGGCAGCTTTCTTTAGGGAGTCTAAGATCTCAACATATCAGCGGATGTGGTCRTTTATGGAATCGGCACGACCCTCGGTGTTTACGTCCAGTAATGGCGAGGGCGTTGAACGTGTGGCCAAGGGCAAGGGTTCCTATGCCTTCCTAATGGAGTCCACATCCATTGARTACGTCACCGAGCGCAACTGTGAGCTAACCCAAGTGGGTGGCATGCTGGATACCAAAAGCTATGGCATAGCTACGCCGCCAAATTCACCTTATCGCACTGCCATCAATAGTGTCATACTCAAGCTGCAGGAGGAGGGCAAGTTGCATATACTGAAAACCAAGTGGTGGAAGGAGAAGCGCGGCGGTGGCAAGTGTCGTGTTGAAACATCGAAGTCATCGTCGGCGGCCAATGAGCTGGGACTGGCCAATGTGGGCGGCGTGTTTGTGGTTCTAATGGGCGGCATGGGCGTGGCCTGCGTCATAGCCGTCTGTGAGTTTGTGTGGAAGTCACGCAAAGTCGCCGTCGAGGAGCGGCTGAGTGCTATTCTAAACGAATGA
>g43624b name=Ir93a; type=CDS; loc=scaffold_118:153803-157236(-); func=full-length; length=2595; species=Dnig; release=r1.0;
ATGAGGTTATCGGCCTTAGTCTTCAGCTTATATAGTTTACAGTTCCACGCTGTGGTTCCTGTCAGGGCCAATGACTTCTCCTCGTTTCTAAGCGCGAATGCCTCGCTGGCGGTGGTTGTGGATTACGAATATATGGCCGAACATCAGCAGAATATATTGGCACATTTCGAAAAGATACTCAGTGATATTATACGCGAGCATATGAAAAATGGCGGTCTCAATGTGCGCTACTTTACTTGGAATGCTGTAAAAATAAAGAAAGATTTTCTGGCTGCCATTACGGTGGCGGACTGCGAGAGAACCTGGAATTTTTATAAAGCCACACAACAAACATCCGTACTGCTAATTGCAATCACGGATTCYGATTGTCCACGCTTGCCTATAAATAGTGCTCTGATGATACCCATGGTGKCGCATGGCGATGAGTTTCCACAGATCATGCTCGATGCCAAGGTGCAGAGCATTTTGAAGTGGAAATCGGTAGTTGTATTTGTGGATCAAACTATACTCGAGAACAACCCAATGTTGATCAAGTCCATTGTGCACGAGAGCACCACAAATCATATACCGCCCATTTCGGTGATTCTCTACAARATTGACGAATCGCTGCGTGGCCAACTGAAGCGGATTKCTCTGMGCCAGGCGCTGGCACAATTTGCGASCACCAAGCATGAACTGAAGCGCCAGCAGTTTATGGTCATTTCCGAGTTCCATGAGGACATCATTGAGATTGCGGAGACTCTGAGCATGTTCCATGTGAACAATCAGTGGATATTCTTTGTGCTGGAGGAGCTGCGTCGCGGTTTTGATGCCAATGCGGTGACCATAAATCTCAATGAGGGCGCCAACATAGCATTTGCACTAAACGAAACCGATTCCAAATGCGTGGACACTCTAAACTGTACCATCTCTGAGGTTTCCATGGCTCTGGTCACTTCGCTGTCTCGCATGATACTCGAAGAGCAATCCATATATGGCGAAATATCCGACGAGGAATGGGAATCGATAAGGTTTACCAAGCGGGAAAAACAGGACGAAATGTTGGACTACATGAAGGAATATCTAAAAGTCAACAGTAAATGCTCGAGCTGCGCTAAATGGCGTTTTGAAACTGCCATTACCTGGGGCAAGAGTCAGGAGAATCGAATATTTCGTACGGCGCCCACTCGTGATGCAAAGAACCGAAACTTTGAGTTCATCAACATTGGCTACTGGACTCCGCTGCTGGGTTTTATATGCCACGAGCTGACCTTTCCCCACATAGATCATCACTTTCGCAACATCACAATGGATATTGCCACCGTGCATAATCCGCCCTGGCAAATACTCACCAAGGACAGTCGCGGCGTTATCGTAGAGCACAAGGGCATTGTCATGGAAATACTCAAGGAACTRAGCCGAGCCTTGAACTTTAGCTACTACCTGCACGAGGCCAGTTCTCCTGAGTACGAGACTGTCCTCAGTCAGGGCATGAATGAAAGCGATGAACTTATGGGTTCGATGACCTATCGCATTCCTTATCGTGTCGTTGAAATGGTCCAAGGCAATGAATACTTTATGGCTGCAGTGGCCGCCACCATCGATGAGCCGCTGAAGAAGCGTTTCAATTTCACACAACCCATAAGCGTACARAAATATACTTTCATCTTGCGTCAGCCGGATGAGGTCAGTCGCATCTATCTGTTCACGGCCCCCTTCACCATAGAGTCCTGGGCCTGCTTAGCGGGTATATTGATTGTGACAGCGCCCATGCTATACCTCGTAAATCGCCTCATGCCTGTGCAGGAAATGCAGATCACAGGACTATTAACAGTTAAAAACTGTTTCTGGTACATCTACGGAGCGTTGCTGCAACAAGGTGGCATGTATCTGCCTCGAGCGGACAGTGGCAGATTGGTGGTTGGCTTCTGGTGGCTTGTGGTTATTGTGCTGGTTACCACCTACTGCGGCAATCTGGTTGCTTTTCTCACATTTCCAAAGTTCCAGCCGGGAATCGATTACATCAGTCAACTGTATGACCACAAGGAAATCAAGCAATAYGGCCTGCGCAATGGCACCTTYTTTGARAAGTACGTAGAGACGACAACCCGGCCGGAATTTAAGCACTTTATGGAGCGCGCTATGATTTATAGTAGTGTACAGAATGAGAATATAGCGGCGGTGAAACATGGCGACCGGATCAACATTGACTGGCGCATTAATCTGCARCTTATCGTGCAGCAGCACTTTGAGCTGGATAAGGAGTGCAGATTTGCGGTGGGGAAGGAGGAYTTTGTGAACGAGCAGATTGGYCTGATTGTGCCCTCGAGCAGCGCCTATTTGCAATTGATAAACCAGCACATAGACAGGCTCTTTCGCATGGGTTTCATCGATCGCTGGCACAAGACCAACCTGCCCTCGATGGACAAGTGCAATGGCAAGAATGTACAGCGACAGATTGCCAATCATAAGGTCAACATGGACGATATGCAGGGCTGCTTTATGGTGCTCCTACTTGGCATCATTCTGGCTCTGTTCGTCAGCTGCTTGGAGTTCTGGTATCATCGATTCTTTGTGCTTAGCCGAGAGCGAAAAAACATTGCATTTGTCAATTAA
>g44491 name=Ir87a; type=CDS; loc=scaffold_70:621386-623923(+); func=full-length; length=2421; species=Dnig; release=r1.0;
ATGTCAACACCACAATTACGTATGTCAAGTGGTGCCGCGACCACTTGTGTGGCTCTCTCACTTGGGCTGCTCCAGCTGACAGTGCGCTCAGCTGTGGGCCAGGGCTTTGGCGTTAATCTAATGACGGTGCCCAGCGAGGACAAGCCCCAAGCAGCCTGCACTTTAGCGCTGCTCCAAAAATATTTCCATTCCGGAGATTCACTGTCCGGCGCCGTGCTTTGCGTGAGTGTCACACCCTATAGTCGCGATGTGCAGGAGCGACTGCTCCGAGCGTTTAATCTCCATCCGGGTTATCCCTGGACCATTTTGACGACAAACCTAGGGGAGAACCCTAAGACTAAATCGAATATGCAAGTCATGGATGTGAAGCCACAATGCTATTTTCTGGTGGTGGACAATCTGGACGATGAAGATCTGGATGATATATTTGCTCACTGGCGGCACATGGTTAACTGGAATCCATTGGCACAGTTTGTGGTGTATTTGGCTGCCGTTGAGGAGACAGATGAGGAGATGACCGACCTGATGGTGGAGATTCTATTGACCTTTATGAGCAACAAGCTTTACAATGTGAATGTGATTGGACAGAGTGACGAGAATAGCTTCTATTACGGCAAGACTGTCTTTCCATATCATCCGGATAACAATTGTGGTAATCGTGTGATTGCYATCGATCTCTTGGATGCCTGCAGCYATGAGGAAGCTGAGGAAGATGACGATTACAGTGGTGATTATGACAACGAGGAGACAAACTTTGAGGGCGAAGATGAGATTGAAGAAAATCAGCAGGGAACGGAATATGTGAATGATGGTGAACCAACTGAAGCTAGAGAAGAAGCTAATAATAAAACTACAATTATGGATATGGACTTTAATGATACTGCCGCGGCTTTGGTTATGGAAAACGAGGAGGACTCTGTTGATAACAGTCAAGAAAGCAGCAGCTCCAATAAAACATCCAACACGAAAACAAGTCTACCAGAAACAACCATTGAGGAATATTTACGCGCCAGATTCGAGGATAAATTCCCTCGCGACCTGAGCGGCTGTCCCATACGAGCTGCCTATCGTGGACCCTGGGAGCCTTACATATTTACCGTCTACCAGGAGACGGAGCAGGACTACTATGAGGCTGGTGGAGCGGGTAACGAGAGCGACCCAAGCTACGAGGAAAGCATCGTCGAAATGGATGAAGACTACAGCACCATGGAGAATGCAGACCCCATCACCAGTCAAGCCGACGACTCTGGTGGGCTGACAAAGTTAACGGGCATCGAGTACCAACTAGTGCAGACCATTGCCCAGAGATTACACGTCAACATCGATTTTACAACAAAGAGCAGCAATGTGTTTCATCTGTTCCAGCAGCTCCTCGAGGGTCGCATTGAAATGATTGTCGGCGGCATCGATGAAGATCCCAGCATCAGTCAGTATGTTTCCAGCTCCAAATCGTATCACCAGGACGAGCTCACCTGGTGTGTGTCCAAGGCCAAACGCAAGCATAGTTTATTTAACTTTCTGGCCAGCTTCGATGCCATTGGCTGGCTTTTACTATTTCTGTTCATTATTATCAGCTCGCTAGCTGTGCTGGCGGCACAGCAAGTCTCTGGCTATCACCTCAACAATCTGAGCAACTATCTATCCATCTGCATACGCATGCTGGGCATTCTGCTCACCCAGGCCATTACCATTAATGCTCAAGCATTGCCGACTGCGCTGCGATTACTCTTTGTTACAGCCTTCCTTCTGGCCTTCTTCTTCAGCAACACCTATCAAAGTCTGCTGATAAGCACACTGACCACTCCGACGACACAGGCCCAAATCAGTGAGCTGGAGGAGATCTCTGGCAAACGCATGACTATTATGGTTAGCTCCGAGAATGTCCGGCATCTGAACAAGGAGGGTGAGACCTTCAAGTACATACGAGAAAAATTCGAAATATGCTACAATATTGTTGACTGCCTCAACTATGCCGCCGACAATGAWCGCATTGCTGTCGCCGTCTCCCGCCAGCATGCCTTCTACAATGCCCGGATCCAGCGGGACAGACTGTACTGCTTCGATCGCCGGGAGTCCTTGTATGTTTATCCTGTGTCAATGCTGCTGCCCAAGAAGTATCATCTGATGCATCAAATCAATGCGGTTATACAGCACGTCATCGAGTCGGGACACATGCAGAAGTGGGCACGGGATCTGGACATGGTGCGCATGATCCAGGAGAAGATCGCACGTGTACAGGAGGATGCCTTCAAGGCACTGACTCTGCCTGCGTTTCTAGGCGCCTTGGTCTTCGCCAGCGTCCTCTTGCTCCTGGCCAGCGCTGTCTTCGTCTTGGAATGTGTGGTCTACTTGCTGGTGGTCAGATGGCGCACGCGACTCAGGCTACTACGCTGCATGCATCGTCGCTTTGCCCGGACGTAA
>g46102 name=Ir76b; type=CDS; loc=scaffold_249:142446-146174(+); func=full-length; length=2100; species=Dnig; release=r1.0;
ATGAGCCATAGTTACATATTCATATGGCGTCMGTTTCGAAATTGTCGTTTTAGTTTTAGTAACGCTCGTGGCTCAGTGGATAACGGTTCGTTCTCGAAAAATCAAAAGAGAAATACGGAGGCAACTGTACCTGTTAACCAGTATGCGAAAGCGCAAAAAGTCAGACAGGTACTAGAGCAGCTAACGGTTAAAATGGCAACTGGCATTGAACTACTTGTGGCTGCTGCACTCTGCCTGGCCTGTCCCCCGATGAACGATACGATGCCCGAGGGTCTGATCCTGCTGAACGAGGATGGCAGTGTGGTCACCGAGATGCCCATTGATCCGGACGTGGCGAATGTGGGCTTGGATGAGGATGCGCCCGTGGAGACGCTGGCAGTGTTGCGCAACAAGAAGGAGAAGATGCGCAAYATGCGGGAATGGATTAATGGCAAACATCTGCGCATTGCCACGCTGGAGGATTACCCCTTGAGCTACACCGAAACGCTGGAGAATGGCACCCGCGTGGGTCGTGGAGTCTCCTTTCAGATCATTGAGTTTYTGCAGGAGAAGTTTAATTTCACATTCGAAGTGGTTGTGCCGCAGGATAATATAATTGGTTCCACGGCAGATTTGGATCGCAGCCTAATTGAAATGGTCAACAATAGCCAAGTGGATCTGGCTGCCGCATTTATACCCTCACTCTCGGAGCAGCGCACCTTTGTCTTCTACTCGACGACTACTTTGGATGAGGGTGAATGGATTATGGTCATGCAACGTCCACGGGAATCTGCCGGCGGCTCTGGTCTACTAGCGCCATTCGAATTCTGGGTTTGGATACTCATCTTTGTCTCACTGCTGGCCGTCGGACCCATCATCTATGTGCTGATCATAACACGCAATCGCCTTACGGGTGATGCAGTGCAGCAACCCTATTCGCTGGGACACTGCGCCTGGTTCGTCTACGGTGCACTCATGAAGCAGGGCAGCACCCTCTCCCCCATTGCAGATTCGACACGTTTGCTTTTTGCKACCTGGTGGATTTTCATTACAATTCTAACCTCGTTTTATACCGCCAATTTGACCGCATTTCTCACTCTCTCCAAGTTCACACTGCCCTACAATACGGTGAACGATATTCTCTCTAAAAACAAACATTTTGTTTCCATGCGAGGAGGAGGCGTCGAATATGCCATCCGAACGGCAAACGAATCGCTGTCCATGCTCAATCGGATGATTCAAAACAATTATGCTGTATTCACGGATGCCTCGAATGATACYTACAATCTGCAGAACTATGTTGAGCGCAATGGCTATGTATTTGTGAGAGATCGGCCTGCAATTAATATAATGTTGTACAGGGATTACTTGTTCCGCAAGTCCGTTAGCTTTAGCGACGAGAAGGTTCACTGTCCCTTTGCCATGGCCAAGGAACCGTTTCTAACCAAGAAGAGAACTTTCGCCTATCCMATTGGCTCCAATCTCAGCGATCTCTTTGATCCCGAACTTCTCAACCTGGTGGAGTCTGGTATTATAAAGCATTTGTCAGCCAGAGAATTGCCGAGCGCTGAAATTTGTCCACAGGATCTGGGCAGCACCGAGCGSCAGCTGCGCAACGGTGACCTCATGATGACCTATTACATAATGCTAACTGGCTTTGCCACCGCAATGGTCGTYTTCACCACAGAGCTGCTGTTCCGCTACATAAATGGCCGCCACGAGGCCAACAAGTGGGCCAAACACGGCGTCGGACGGACACCCAACGGGCAGTCGGTAAAGCCATCGCGCTGGCTGCGCGGCTTGCGTCGTTTGCACAGCGGCGACAAGCAGCTCCTGGGCACATCCACCGATGGCCAGAATGTGACKCCACCGCCACCATATCAGAGCATCTTCAATCATGGCGCTGAGCAGCAGCAACAGCAGCGCTGGCGCAATGGCATTGCTGCTGCGGAGGGGCAGGGACATGGTGTCATTCTGGGCGGCATTCAAAACGGAACTGGAGTGCGTCGCTTGATCAACGGTCGGGATTACATTGTCTTTCGCAATGCGAATGGCCAAAGTCAGCTGGTGCCCGTTAGATCGCCTTCGGCTGCCTTGTTTCAGTACACTTATACGGAGTAG
>g46352 name=Ir25a; type=CDS; loc=scaffold_161:247715-251168(+); func=full-length; length=2841; species=Dnig; release=r1.0;
ATGATGGGGAAATGTTKTAAAACTTTGAGATATTCATGGTTACTGTGGACCGTACTGCAAATTGCAATCCATTTGGAAATTGTGGACGCCCAGACTAGTCAAAATATCAATGTGTTTTTTATAAACGAAGTGGATAATGAGCCAGCGACCAAGGCCATGGAGGTGGTGCTTACCTATCTGAAAAAGAATCCCAGCTATGGTTTATCGGTGCAAGTTGAATCCATTGAGGCGAACAAAACGGATGCCAAAATATTACTGGAAGCAATTTGCAGCAAGTATGTGGCTAGCATTGAGAAGAAGCAAATGCCACATCTTGTACTGGACACTACCAAATCGGGTGTTGCCTCGGAAACGGTCAAGAGTTTTACGCAGGCACTGGGTTTGCCCACAATTAGTGCCTCCTATGGCCAGGAGGGYGATTTGAGGCAGTGGCGCGATTTGGATGAGTTCAAGCAAAAGTATCTGCTGCAGATAATGCCGCCAGGTGATCTAATACCCGAAGCAGTGAGGAGCATTGTCAAGCGGCTGAATATCACCAATGCTGCTATACTCTACGACGACACTTTTGTCATGGATCACAAGTACAAGTCCTTGYTGCARAACATTCAGACRCGCCACGTCATCACGGCCATTGCCAAGGATGGCAAACGKGAGCGSGAGGAGCAAATTGAAAAGCTRCGCAATCTGGATATCAATAACTTTTTTGTCCTGGGCAATCTGCAGTCCATACGMATGGTCCTGGAATCTGTCAAGCCCGCCTACTTTGAGCGCAACTTCGCCTGGCATGCVATCACTCAGAGCGAGGGCGAGGTCAGCAGTCAGCGCGATAATGCSACCATTATGTTCTTGAAACCCATGGCGTATACGCAATTTCGGGATCGTTTGGGTCTGTTGCGCACCACATTCAATCTGAATGAGGAACCGCAGCTGGCGTCGGCCTTCTAYTTTGATCTGGCACTGCGCAGCTTTTTGGCCATCAAAGAAATGCTGCAGTCGGGCGCCTGGCCCAAGGACATGGAGTACCTGAAGTGTGACGACTTTCAGGGCGGCAACACACCTGAACGCAATATTGATCTCCGGCAATATTTTACACAGGTTACCGAACCAACGTCCTACGGCACTTTTGAGCTGGTCACGCAACCCCGCAAACCTTTCAACGGCTTCAGCTATATGAARTTTGAAATGGACATAAATGTGCTCCAGATTCGTGGCGGCAGCTCTGTTAACAGCAAATCGATTGGCACCTGGACAGCTGGTCTCGACTCGCCGCTGGTCGTCAAGGATGAGGAGCAAATGAAGAATCTCACAGCAGATACGGTCTATCGCATWTACACAGTGGTGCAAGCACCTTTTATTATGCGCGATGAGACCGCTCCGAAGGGCTACAAAGGATACTGCATCGATTTGATCAATGAGATTGCGGCGATTGTGCACTTTGACTATGAGATCCAGGAGGTGGAGGACGGCAAGTTCGGCAACATGGACGAAAAGGGCGAATGGAATGGCATTGTGAAGAAGCTGATTGACAAACAGGCGGACATTGGCCTGGGCAGCATGTCCGTGATGGCAGAGCGGGAGATTGTGATTGATTTCACCGTGCCCTACTACGATCTTGTTGGCATCACCATTATGATGCAGCGTCCCAGTTCGCCCAGYTCGCTGTTCAAGTTTCTCACTGTGCTGGAGACGAATGTCTGGCTGTGCATTTTGGCTGCTTACTTCTTTACCAGCTTTCTCATGTGGGTTTTCGATCGCTGGAGCCCCTACAGCTACCAGAACAATCGCGAGAAGTACAAGGACGATGAGGAGAAGCGTGAGTTCAATCTGAAGGAGTGCCTGTGGTTCTGCATGACTTCCTTGACGCCGCAGGGCGGTGGTGAGGCACCCAAGAATCTATCTGGTCGTCTAGTGGCAGCCACTTGGTGGCTTTTTGGCTTCATCATCATTGCCTCGTATACGGCCAATTTGGCTGCCTTTTTGACAGTCTCGCGTTTGGACACACCTGTGGAGTCGCTGGATGATCTGGCCAAACAGTACAAGATTCTGTATGCGCCACTCAACGGATCCGCGGCGATGACCTACTTTGAGCGCATGGCGAATATCGAGCAAATGTTCTATGAGATCTGGAAGGATCTGTCGCTGAACGACTCACTGACGCCGCTGGAGCGTTCCAAGTTGGCCGTSTGGGATTATCCAGTGAGCGATAAGTATACAAAAATGTGGCAGGCGATGCAGGAGGCKGGYYTGCCMGCAACACTCGAGGATGCWGTGAAGCGTGTGCGRAATTCCTCCACGGCRACGGGYTTTGCATTCCTGGGGGATGCGACGGACATAAGATATCTACAGCTGACCAATTGTGATCTGCAGGTGGTGGGAGAGGAGTTCTCGCGCAAACCGTATGCAATTGCCGTGCAGCAGGGCTCCCATCTAAAGGATCAATTTAATAATGCCATTTTGACACTGCTGAACAAGCGGCAGCTGGAGAAGCTCAAGGAGAAGTGGTGGAAGAACGATGAGGCACAGGCCAACTGCGAGAAGCCGGAGGATCAGTCGGATGGCATATCCATTCAGAATATTGGCGGCGTCTTTATTGTCATCTTTGTCGGCATTGGCATGGCCTGCATTACGCTCGTCTTTGAGTACTGGTGGTACAGATATCGCAAGAATCCGCGCATTATCGACGTAGCCGAAGTCAGCTCATCGCAACGCCATCCCAAGGATGGCGGCAAGCTAACAGATGGAGTCATATTGGGGCAAACGGGCGAGAAGTTTGAAAAGTCAAATGCCGCATTGCGTCCACGCTTCAATCAATATCCGGCTACGTTCAAGCCACGTTTTTAA
>g46978 name=Ir76a; type=CDS; loc=scaffold_1501:64-1075(+); func=partial; length=927; species=Dnig; release=r1.0;
GAAAAGTCCGAATGGGGCGACATATATGGCAATGGCACTGGCGTCGGATTGATGGGCATGGTGTTGGACAGAACCGTTGACTATGGCATTGGTGGCATGTATTTTTGGTATGATGCCTATCAGCAATTGGATATGACCGTTTTTCAAGGACGCTCGGGTGTCACGTGTCTAGTGCCGGCTCCGCAACCCATTATTAACTGGGCCCTACCACTGCGTCCGTTCCAAGGCACGCTGTGGCTATGCGTTATGTTTTGCCTAGTTCTGGAATGCCTCGCTCTGACCTGCACCCGTCACAGCGAACGTTTGCCGGCTCTACAGCACAGCTGGCAGCAGAGTCTGCGCTTCGGTTGTGCCAGCACCCTGAAGCTATTTGTCAACCAGAGCACCACCTATGTGGCGACGTCGTATGCTCTGCGTACCATTTTGCTTGCCAGCTACATGACCGACATCATTTTGACCACCGTTTATGGSGGAGGATTGGCGGTGATATTGACGGTGCCGAAACTGGAGGAGGCAGCCGATTCGCGACAGCGTCTCTACGAGCACAAGCTGATATGGACGGCAACATCGCATGCCTGGATCGCCTCCTTTGATGGTGTAAATTTGGATCCCGTTTTACAGGGTCTTGTAGAYCACTATCGTATAAATGATGCTGCGGATATAGGCAGAAAATCGCGCAGCGAACAGATGGGCTTTGTGGTGGAGCGGTTGCAGTTCGGTCACTTGGCCAACGCTGAGATGATTCCGGACGATGCCTTGCCACGTCTGAAGCTAATGGTGGATGATATATTCTTTACCTATACTGCTGCCTATGTGCCGCGCTTATGGCCATATTTAGAGGCCCACAACGATTTTATAAACGCCTGGCACTCGTCGGGCTTTGACAAGTACTGGGAGTGGAAGATCGCGGCCGAGTATATGAATGCC
>g47277 name=Ir94ba; type=CDS; loc=scaffold_162:180186-183329(-); func=partial; length=3144; species=Dnig; release=r1.0;
ATGCTGGCCGGCAGCTCAGTTCTTCAGCTACAGCATAAGCGGATTGTAATGGCCGGAACCAGGCTGCTGTCGTGTTTAGTCCTTGCCACGCTGATCCACAGCTGCTGGGCAGCAGCTGAAATCGAAGCTGCAACTGCAGCCGGAGGCATTCATCAAGATTTTCTCTATAATTTGGTGGCTCAGGTGCACGAGGAGCTGCCAGTTGCGGCCCTGTTGCTGCTGCAGCGTCGCCAGGACGACAGCTGCGTCCTGCAACACTGGAGAGCTGCCAATTGGCCAGTGTTGCGCTACGACGAACGTTCCTCTATCATTGTGCGCAGTTTCAGTCGTGCGGTTTTGGGTCTCGTTTGCATCCGTGAATTTAATGATATGGTATTACTGACCGCATTGGCCTTAAACTTCGATGGAATGCGAGAGGCGAGGATTATAATCATGCTGCAGCTGCAGGATGCACAGGAYWTACAGGCATTTTTCAATGCAATCCTYCGGCAGGCGACACGTCATCATTTCTATAATGTCCTGCTGCTGTTGCAGGACAGCAAGGCATTTCGTTTGTATCGCATGTATCCATTTCCTGAGGCTCGCTTCGAGCAGCTGCCGCTYAACAACACTGMACGCCTCTTTGTACAACACTGGCGCAACTTTCATGGTAAAGCCGCWTTGACGACGCCWACGCTGGTGCCACCAAATAGCTTCATAAGTCGCGATCCCYGGACGGGCGAAGAGTACTTGACCGGCTTCTGCCACAATCTAATAGATAGCTTTGCCAAGCATTATAATATCAATCTGAAACAGGTGCGAGCCTTGAACAAGTCTGCAGCCTTGTATTTTCCCGACATAATGCACCTGATGAATAGTGGTCAACTCGATTTTATACCGAGCCTAATGCCCTTTGGCCTGCATCAGARATGGCTGGGCGTACAGGCTACGGCCTGTTTGGGTTTTGCWAGTGTATATGTGGTTGTGCCCTGTGGCAGGGAGTGGAGCATCCAGGAGGTCTACAAGCACATCTTTGTACATTRTTGGGTACKCYACATGTTGGYTATCTAYTTGMTATTTGCTGTTCTCGAAACATTCATCACACACATTAACTATCGCCTCTTGGAACCTACTTTTAGCTTTCGATACTCTCACCTCTGGCTCAATTTGACAGTATTCCGATCTTTTCTAAGCCATCCAACACCCGCGATTCGCTTAGCGAACTTTTCCCAACGACAATTCCTTGTATACTTGAGCTTCTTTGGCCTGCTCTTATGCAGCTTCTTCAACGCTCAGTTGAGCACCTTGCTGACCAAACATCCGCGTTTCCAGCACATTSAAASCTATGAGGAGCTGAGTGYGAGTCGTCTGCCTGTTKTCTATGATTTCAACACCAAGATGCTCATCGAAGAGCAGTACGATGCGGATTACTTTGCGAAATATGTGCCCAATGCCGTCWTTTTGCCAGGCAAGRATCAAGCTGAATTGGTCCTCAGCCTCAATACGAGCAATGCCTATCAAACTAATTCGTTCATATGGAATGCCCTGCATACCTATCAGAAAGCTTATGAACGTCACCTACTCTGCATGCCGAASGCCATGAAKATTGCCATAGACTTGCCAGCGAAYACAGTTCTGCATAAGGATTCGATATATGCCGTTGCCTTCGATGAGTTCATTAGGCACACACAGAGTTCCGGTGTTGATATATATCTTAAAATAAGCGCCTATCGCGAGTTGCTGAGAAATAAAGTAACCTCGGTGATTGATGCAACGGTTCCAGCTCACGATTTTGTGCCTTTACGTCACGTGGATCTGAAATACGTATTTCAATTATTTTGGACTGGAAATGCTATTGCAGTTTTGGTCTTTATTGCTGAATTAGGCTGGGACATGTGGCAAAGATGTTATAACAACTGGAGAGGTTGNACGCTGGTGCCACCAAATAGCTTCATAAGTCGCGATCCCTGGACGGGCGAAGAGTACTTGACCGGCTTCTGCCACAATCTAATAGATAGCTTTGCCAAGCATTATAATATCAATCTGAAACAGGTGCGAGCCTTGAACAAGTCTGCAGCCTTGTATTTTCCCGACATAATGCACCTGATGAATAGTGGTCAACTCGATTTTATACCGAGCCTAATGCCCTTTGGCCTGCATCAGARATGGCTGGGCGTACAGGCTACGGCCTGTTTGGGTTTTGCWAGTGTATATGTGGTTGTGCCCTGTGGCAGGGAGTGGAGCATCCAGGAGGTCTACAAGCACATCTTTGTACATTRTTGGGTACKCYACATGTTGGYTATCTAYTTGMTATTTGCTGTTCTCGAAACATTCATCACACACATTAACTATCGCCTCTTGGAACCTACTTTTAGCTTTCGATACTCTCACCTCTGGCTCAATTTGACAGTATTCCGATCTTTTCTAAGCCATCCAACACCCGCGATTCGCTTAGCGAACTTTTCCCAACGACAATTCCTTGTATACTTGAGCTTCTTTGGCCTGCTCTTATGCAGCTTCTTCAACGCTCAGTTGAGCACCTTGCTGACCAAACATCCGCGTTTCCAGCACATTSAAASCTATGAGGAGCTGAGTGYGAGTCGTCTGCCTGTTKTCTATGATTTCAACACCAAGATGCTCATCGAAGAGCAGTACGATGCGGATTACTTTGCGAAATATGTGCCCAATGCCGTCWTTTTGCCAGGCAAGRATCAAGCTGAATTGGTCCTCAGCCTCAATACGAGCAATGCCTATCAAACTAATTCGTTCATATGGAATGCCCTGCATACCTATCAGAAAGCTTATGAACGTCACCTACTCTGCATGCCGAASGCCATGAABATTGCCATAGACTTGCCAGCGAAYACAGTTCTGCATAAGGATTCGATATATGCCGTTGCCTTCGATGAGTTCATTAGGCACACACAGAGTTCCGGTGTTGATATATATCTCAAAATCAGCGCCTATCGCGAGTTGCTGAGAAATAAAGTAACCTCGGTGATTGATGCAWCGGTTCCAGCTCACGATTTTGTGCCTTTACGTCACGTGGATCTGAAATACGTATTTCAATTATTTTGGACTGGAAATGCTATTGCAGTTTTGGTCTTTATTGCTGAATTAGGCTGGGACATGTGGCAAAGATGTTATAACAACTGGAGAGGTTGA
>g48087 name=Ir41a; type=CDS; loc=scaffold_36:390168-395325(-); func=partial; length=1773; species=Dnig; release=r1.0;
ATGTTGCTTGTGGACAAGAGTTGGTCGCTTATTTTGAACATAATCATTAAAGGATACTTGCAAGGCAGCACAATTTGTGTCCTGTGGCATGATGACTACGAATTCCAACCAGCAGACATAGGTGGAGATTACGCGAGCTTTATAGACATCAATATTGCCACACTCTCCGACAGCTTTAGGGATAATGTGGTCGATGCAGTTGCCAAGGAACAACAGCTAAAGGAAAGCGATCTAATCTACGATGATTTGATGCTTAAGCTCACACTGTCCATTGAGACATCGCACTGCGAGAGCTTCCTTGTCTTTGGTGAATATATACCCCGATTTGTGGCTGCCTTCTCAAAGGCATCCATGTACTCCATTTGGCGATCCTTGCACAATAAATTCGTGTTTGCCTATGTAGCGCAGGATTTAGCAGAGACATCCTGGCGAGACAATTTCTATCAGGATCAACCCAACATACTTTTTGTGGTGCGAAATTACGTGAACGCAACCGACTTTGAGCTGATGACCAATAAATATGTGGGTCCCAGATCGGAGCAGCCGGAGCAACTGCAGCTACTCGATTCTTATGATGCTTTGGAGCAGCGCTTTCAGCACAATATCCCATTATTTCCCGATAAGACGAGAGACTTGCAGGGACGTGAACTGATTATAGCTGGTTTCGACTACAGACCCTACTCAATCATCAAGCATCGCACTCAAAGCAATGCCCGCGATGTTGGAGTTTCCCCCGATTCGGAAGTAGCTAATGTATATGTCGATGGAACCGAAATGCGTCTTGTTCTCAGCTTTTGTGCACAGTTCAATTGTACGGTGCAGATCGACACCTCTGACGCCTACGATTGGGGCACCATTTACACAAACATGACTGGAGACGGAGCATTGGGCATGGTAATCAATCACAAGGCGGACATATGCATTGGAGCCATGTACTCCTGGTACGACGATTACACCTACTTGGACCTGTCCATGTATCTAGTGCGCTCGGGCGTCACCTGCCTGGTGCCGGCGCCATTGCGCCTGGCCAGCTGGTACCTGCCCCTGGAGCCGTTTCAAGGCACCCTTTGGGCAGCCGTACTCTTCTGCCTGGGCATCGAAACGCTGGGCCTGGTGCTGGCGCACAGGAGCGAACTGCAGCTATATGATGCGACAGAGACCAAGGGTGGCTGGTGGCAGAGCATCAAGTTTGGATTGATCATCACCTTCAAGCTRTTCATATCGCAGTCGGGCAACAGCAATGCACGATCCGTAACTGTTCGGGTGTTGCTCTTTGCCTGCTTTCTCAACGACATCATCATCACGAGCATCTATGGCGGGGGTCTGGCCAGCATCCTGACCATACCCAGCCTGGGCGAAGCGGCGGACACAATGCAGCGAATGCGTTCCCATCAGCTCCAATGGGCAGCCAACTCGGAGGCTTGGGTATCATCGATTCGTGGCTCCGATGATCCCCTTTTTAACGATATCATAAGTAACTTTCATATATACAACGATGATCAATTACTGGACTTGGCACATCACGTACGAATGGGATTCACCGTGGAACGTTTGCCCTTTGCCATTTGCACCCAAGCTCCCGACATCGGMAACTGCAGTGCTATTACCACCATGTGGTACTACAATGTCCTGCGAGGGAAATGCCGAAAATTCGTCTACTCCACCTGCGGCGGCAACGATAACCGATTCGAAGACTGGGGAAGCTGCATGTTAGTCTGTGGATCTGTGCCCAGACCCAAACATCATTTTGTGATGTCCGATTGGTGGCCATAA
>g50119 name=Nmdar1; type=CDS; loc=scaffold_41:137856-149644(+); func=partial; length=2700; species=Dnig; release=r1.0;
ATGCCGATGATGATAACGGTCTACGCCGTTGTTGTTTCGCATGAGCAAACCTCAGGCGATTTGTCGCCGGCAGCTGTGAGCTACACGAGCGGCTTCTATTCCATTCCCGTCATTGGCATATCCTCGCGGGATGCGGCCTTTTCCGACAAGAATATACACGTCTCYTTTCTCCGCACGGTGCCCCCCTACTATCATCAAGCAGACGTTTGGCTCGAAATGCTYAGTCACTTTTTGTACACRAAGGTAATCATCATTCACAGCTCCGATACGGATGGACGCGCCATTTTGGGTCGTTTCCAGACCACCTCKCAGACCTACTATGATGATGTCGATGTGCGTGCCACCGTTGAATTGATTGTTGAATTCGAGCCGAAACTCGAGAGTTTTACGGAACATTTAATCGACATGAAGTCAGCACAGTCCAGGGTCTACCTCATGTATGCCAGCACGGAGGACGCTCAAGTGATATTCCGCGATGCCGGTGAATACAATATGACTGGTGAGGGTCATGTGTGGATTGTGACAGAGCAGGCGCTCCATGCGAATAATACGCCCGACGGAATCCTTGGCCTCCAGCTGGAGCACGCCCACAGCGACAAGGGACACATTAGAGACAGCGTTTATGTGCTGGCCTCGGCCATTAAGGAAATGATTTCGAATGAGACCATCGCCGAGGCGCCCAAGGATTGTGGCGATTCGGCAGTCAACTGGGAGTCAGGCAAGCGACTCTTCCAGTACCTAAAGTCCAGAAATATCACGGGGGAAACGGGTCAAGTGGCCTTTGATGACAACGGGGATCGCATCTATGCGGGCTACGATGTGATCAACATAAGGGAGCACCAGAAGCAGCACTTAGTGGGMAAATTCAGCTACGACAGTGAGCGGGCCAAGATGCGCATGAAGATCAATGACAGCGAGATCATCTGGGGTGGCAAACAGAAGCGTAAGCCGGAGGGCATCATGATACCCACGCATCTCAAGGTCCTGACCATAGAAGAGAAGCCCTTTGTCTATGTGCGGCACATGGGTGATGATGAGTTTCGCTGCGAGCCCGACGAACGTCCTTGTCCCCTCTTCAATGCCAGTGAAGCTACAGCCAACGAATATTGTTGTCGTGGATACTGCATCGACYTGCTGATTGAGCTCTCCAAGCGCATTAACTTTACCTATGATCTGGCCCTGTCRCCGGATGGCCAATTCGGACACTATATCCTGCGTAATAATACGGGTACGATGACGCTGCGAAAGGAGTGGACGGGTTTGATTGGCGAGCTGGTCAATGAACGTGCCGACATGATCGTTGCACCACTAACCATTAATCCGGAGCGTGCTGAGTATATCGAGTTCTCGAAACCATTCAAATACCAAGGCATTACAATACTCGAGAAGAAACCGTCCCGATCGAGTACTCTTGTGTCTTTCTTGCAGCCATTTAGTAACACGCTATGGATCTTGGTAATGGTGTCGGTTCATGTTGTGGCGCTCGTGCTCTATCTGCTGGACAGTGATTCTCTAACACTCAGATTYTCACCGTTTGGACGCTTCAAGCTCTCGCATTCGGACAGCAACGAGGAGAAGGCACTCAATCTCAGTTCGGCGGTTTGGTTCGCCTGGGGTGTCCTGCTCAACAGCGGCATTGGTGAGGGAACGCCGCGCAGCTTCTCGGCCCGGGTGCTGGGCATGGTGTGGGCCGGCTTTGCGATGATCATAGTCGCCTCCTACACTGCCAACTTGGCSGCCTTCCTTGTGCTGGAGCGACCCAAAACGAAGCTGAGCGGCATCAACGATGCTCGACTGCGGAATACCATGGAGAATCTGACCTGTGCAACGGTCAAGGGTTCATCGGTGGACATGTATTTCCGGCGTCAGGTGGAGCTCTCCAATATGTATCGAACGATGGAGTCCAACAACTATGTCACTGCCGAGCAGGCCATWCAGGATGTGAAGAAGGGCAAACTGATGGCATTTATCTGGGACTCATCGCGCCTCGAGTACGAGGCCTCCAAGGACTGCGAGCTGGTCACCGCTGGGGAGCTATTTGGACGCAGCGGCTATGGGATTGGCCTGCAGAAGGGTTCACCCTGGACGGATGCCGTAACACTGGCCATACTCGAGTTCCATGAGAGCGGGTTCATGGAGAAACTGGATAAACAGTGGATCTTCCATGGACACGTGCAGCAGAACTGCGAGCTGTTTGAGAAGACGCCCAATACGCTAGGATTGAAGAATATGGCGGGCGTGTTCATATTGGTGGGCGTGGGCATAGCCGGCGGCGTGGGACTCATCATCATCGAAGTCATCTACAAGAAGCATCAGGTGAAAAAGCAAAAGCGCTTGGATATTGCACGACACGCAGCCGACAAATGGCGCGGCACCATTGAGAAAAGGAAAACTATACGCACCTCGTTGGCCATGCAGCGACAGTATAATGTGGGACTAATGGCCAGCCATGCGCCGGGAACCATTAGCCTGGCGGTGGACAAGCGACGCTATCCGCGTCTGGGCCAGCGGTTGGGACCGGAGCGCGCCTGGCCCGGCGATGCGGCCGATGTCCTGCGCATACGCCGGCCCTACGATCTGGGCAAAGCGRGTTTGGTGCCACCACAGCTGGGTCTGGGCAAGACCCGGCCACAACAGAATCCATTGCCACCACGCTACTCGCCCGGTTACACCAGCGATGTTTCGCATTTGGTCGTCTAA
>g5210 name=Ir7a; type=CDS; loc=scaffold_58:102869-104737(-); func=full-length; length=1869; species=Dnig; release=r1.0;
ATGTCGTTGTTACCGTTGCTCCTTGGGCTCCTTGGGCTCCTGTTGCCACACTGCTCCTCTGTCGCGTTGGCTGGACTGCAGCCGCCCGAGGAGTACCGTCCGTCGCAGCTGGTGCAGGCCACCCTGCATGTCCTGGAGCACTCWGTGAGTCCGCGCTACAATGCGCTGGCCATCATGGAGCTGTCGCACTCGGATGCGGTGCAGCTGCATCATCGCAAGGCGATGACTTATCTGCTGCAACAGTTGGGCGAGCGGATGGCGCTGCAGCTGCTGCAGGACACGCCCATCGAGCAGCCGCGCGAGTACATACTGTTCCTGGTCGACTCGCCGCTGGCCTTTCGCGAGCTGCGCTTTCACTTTGCCAAAACGCTGTTCGACAGGGAGTTCTATTTCCTGATCGTGCTCACCCTGCCGCCGGCCACTACCGAGCGGTCGCTGCTCGAGGGATTGAACGACATATTCGCCACSTGTTTGAGTTTCCATGTCCTCAATGCGGTAGTGCTGGTGCACTCCGCTATCGATGATGTGGTGCTCATGTACGGCTTTCGACTCTACGCACCCGATTGCAGTGTCAGCTTTACGCCACTGCTACTCAATCGCTACGAGCGTGGCCAGCTGCTGGAGCAGAGTCCGCTGTTTGACCGGGCACTGAGCAGCTTCTACGGCTGCCCGCTCARGGTCAGCTGGTACCCGCTGCCGCCTTTCGTCATGTTCGACGGCGATCGCGATGATCCGCAGCAGCGTCTGGAATCGTGGCGTTTGACCGGCGTCGATGGCGAGCTGCTCAAGGTGCTGTCGCATATCTTTGACTTTCGACTGCAGCTGTTGGCACCCTGCGAAAAGAAGATCTCGAATCTCAGCTCCGATGACTGCTTTCAGCAGCTGGACGCCAGCAACTCCTCGATCGCCATTGGCGCCCTTAGCGCCTCCCATTTGCATCGTGATCGCTTCTCCACCACCAGCTCGTACCATCAGAGCGCATTGGTTTTCGTGGTGCGCATGGATCCCTACATGGGTGCCGTCAATCAGCTGGTACAGCCCTTTTGTGTCCACGTCTGGCTGGCCCTCATACTCAGYTGTCTGTCTGCACTGTTGCTGCAGTGGTCCTGGCACTGGGGCCGATCCATATGCAGCGTTCCCTTCGACCTGWCGGCGAGTGCCCTGCATGTGCACACCACCCTGCTCGGTAATCCGCTGCAGCTAGCGGCACTACCGCGTGCCAATGCCGTACGCTGCTTTCTGGGCGCCTGGCTGCTGCTGGCTCTGGTGCAGCGGGTCGCCTACCAGGGCAAGCTGTACGATGTATTCCGACTGCCRTACATTCCGCCCGTACCGGAGCACATTTCGGACCTGGTTGAGGGCGACTATCTGTATTTAGCCTCGAACTATGCCGACTATTTTCCGGCGCATCGCACCCTTGTGCGCGAGGCGAATTACCAGCAGCGCTTCGAGGAGCTCGAGGCGGCCGAGGATGGCGCCAGATTAACCACAAGTGCCCTGCTCGGCAATCTGGCGCACCACAATCACCTCAACTGGAAGACCAGCCGCCTGACCCATGTGCAGGAGCACATCTACCTATATCAGCTGGTCATGTATCTGCGACGGCATTCGATACTCAAGTTCGCCTTCGATCGCAAACTGAAGCAGCTGCAGTCGTCGGGCATCGTAGGACACATCAATCGTCACTTTGAGCGACGCATGTTTCATGCACCCTACGCCAAGACATCGCACGAGGTGACGCCGGTACGGCTCGAGATGTTCTGCGGCCTGTACTTCATTGCCTGCYTGATGATGCTCGCTGCTATCCTTGTGTTTGTCCTGGAAGTGATCAGCAAGCGTGTTGCCTGGCTGAGGCGTTACTTTGTTTAG
>g6453 name=Ir100a; type=CDS; loc=scaffold_35:429062-430955(+); func=full-length; length=1839; species=Dnig; release=r1.0;
ATGCCGTTGTCCACACAGCTAATTATGTTTATCCTCGTGTCGTCGACGRCAGCAGTGCAACTGAGAGTTGGACAGGACAATGGCACTGCGGATAACTATGCCGGAATGTTTGAGGCGTTATTGAGCCAGATGGAGAACAGCCTGGAGCTGCACTTGCGTCACACACGGGATGCGGACAGCAGCTTTGTGCAGTTCCTTTTGCGGCAAAAGACTAGTACACTAACAGTGCACATAGCTGAGAATAAGACAGCRGTCGCTGGCTGGGATTCGRAGTCTGGTGCAWGGGTTCATCACTTCTATATCTATGAGGAGGTGCAGCAAATGCAGCTGGACCTAAAGTTGTTCACCAATCAAGGCGGTTTCTACATCTTGGCACTTGAGAGATTTTCAGCAGTGGARCAACCAAAATTGGAGCAATTCATGGAGAAGATCTGGTCMCGACATGSTCACAATCGCATCTACTATGTGCMGCTGGMAAGCCAACAAGTTCAGCTCTATAATCCGTTTTTGAAGAGTGTTRTTCTCGCTRAGAATGCGCAGAGCTATGAACGGATTTTCACGAATCTTTACGGTTACCCGCTGCGCGCATACATCTTTGATTCCGTATACTCGRCACTCTTTGACGATGGCTGCGGTGAGCAGGTTCTACGCGCAACTGGACCCGACGCCACCGTGGCCGAAACCGTAGCCAAACATYTCAACTTTACGCTGAACTATGTGTGGCCGGATCAAGAGTTCTTTGGTGGCCGTCAGCCCAATGGCTCCTATACCGGTGGCGTGGGTCGTGCCCATCGACAYGAGCTGGACATTATCTTTGCGGGCTTCTTCATTAAGGACTATTTGACGTCGCGCATGCAATTCAGCGTCGCTGTCTACATGGACGATCTGTGCCTCATTGTGCAGAAGGCCCAGCGTATTCCACAGTCCATTGTGCCCCTCTTTGCCGTACGAGTGGATGTCTGGCTGTGCTTTCTCCTCGTCGGCTTTGTCTGCGCCTTCATCTGGCTCTGTTTGCGCGGCTTGAATCTCTGCCTGCGYATCGAGTGTCTGACCGTGGAAAGTGGCAAGATCGGAGTTGATCGGGTGCACTTCTTGTGGATGGCTTGGCGCATCTTTATTGACACCTGGGTGGTGTGGGTGCGCGTGAATGTTGGACAATTTCCGCCGTATAATTCGGAGCGCATCTTTTTGGCCTCACTGTGCCTGGTTAGCGTCATCTTTGGTGCGCTGCTGGAGTCCAGCTTGGCCACKGCGTATATACGACCGTTGTACTATCGTGATCCCAACACGCTGGCGGAGCTGGACGACTCTAATATGCCCGTTTACATCAARCATCCGGCATTCAAGGACGATCTGTTTTATGGCCACGACTCGGAGGTTTATCGCCGCCTGGATGCCAAGATGCTGCTGGTGGGCGAGGGTGAGGATCGTTTGATTAGCATGGTYGCAAAGAATGGCCGATTTGCGGGCGTAACGCGCTCCGCCAGCCTCGAGCTGGGCGACAGACGGTACATTATGACGCACAAGGTGCACAAGATACCCCAGTGTCCCAAGACCTATCACATTGGCTATGTCCTGCCCAGACCGTCGCCCTATGTGGACGCCATCAATACTGTGCTGCTGCGCATTTTGGCTGGCGGACTTTTGGATCACTGGATAAGCGAGATGAAGGAGCGCGCCAAGTGGAATATACAACGCTACCCGGAGTACCTGGCCCAGCTGGGCGTCGGCAATTGGAAGATATTGACCCTAACTGACGTKCAACTGGCCTTCTATGCGCTGACAATTGGCTGCCTACTGGCGGCCATGGTTTGTCTACTGGAGCTCTGGCTCAAATAA
>g6547 name=Ir60a; type=CDS; loc=scaffold_53:405143-407430(-); func=partial; length=1803; species=Dnig; release=r1.0;
CAGGGATTCAGCAAGCGCATCAATGAGGCCATCAGTGATCCGGACGCACCAAGCACACGGGAGTATTTTCAGCTGCGTGTCATCTCGGATCATGACAATAGCTCCAAGACTTTTGGTGAGCTGCGTCTGGTGGATAATTATGTAATYGTTGTGGACAGCGTGGAGCGTTTGCACAAGCTGATGAGCCGCTTTGTGAGCAAGAGYCGCTCCTGGAATCCGGGTGCACGCTTCCTGGTGCTCTTCCACAATGCCCAGATGCGCGACAAACCCTGGACGGTGGCCTCCAAGATCTTCAACGATCTTATGAGCAACTTCTACGTGCATCGCGTCGCCCTCATCTTCGCCAACTCCTCCACGGACTACAATCTGCTGGTCAACGACTACTACAGCAACGTCGACTGTCGCGTCCTCAGCGTCCAGAGTGTCGGCCAGTGTCACGACGGTCAGCTCTATCCCACTCCAAATGCCGTCCATGTCGCCATGCTGGACTACATCAGCGGCTTCAGTCCGCGCAACTGCACCTTCTATGTGTGCGCCTCCATTGCGGCACCTTTTGTGGAGGAGGATTGCGTTGTGGGCATCGAGATGCGCATTTTGAGCTTTATGCGCAATAGATTGCAGTTTACGGACACGCGTGGAGAGGTGGACGGTGAAGGCAATTGGAATGGTTTGCTGGGCAAGTTGGCCAAGGGCGAATGTGACTTCATCATGGGCGGCTTCTACCCGGACAACGAGGTGGAGGGCATCTTCTGGGGCTCCGACAGCTATCTGCAGGATGCGCACACGTGGTACACCAAGCTGGCAGATCGTCGTCCTGCCTGGCAGGCAATGGTGGGCATCTTCGAGCCGTACACTTGGATCTGCTTTCTGGTGGTCCTCCTCATCAGCTGGCTCTTCTGGTATGCGCTGGTCACCCTGCTGCCCGAGCCACCCTACTACCAGCAGTTCAGCTTGACCGGCATCAATGCCTTGGCGGTGTCCTTGTGCCTGGCCGTGCAGGAGCGACCCATTTGCGAGGCGACACGTATCTTCTTCATGATGCTCACGCTGTACGGGATCAATGTGTGTGCCGTCTATACGTCCAAGATGATAGCKACTTTTCAGGATCCGGGTCTGCTGCATCAGCTGGACGATCTTGAGGAGGTGGTCGCTGCGGGCATACCCTTTGGCGGCGAGGAGGAGAGTCGCGATTGGTTCGAGAACGACGATGACATGTGGATATTCAACGCGTACAATACATCGAAAGCCTTCCGGCCGCGCACCAACAACCTGAAGGCAGTGGAGCTGGGATTGCGCTGCATTCTCAGCAGCCGCATGTACATCCTGCAGAATCGCCATGCGGATGACATATTCGCCTTTCGGCACAACGTCTTCACCAGTTCCATGCAGCTGATCATGAAGGCGGGTTTCCCCTTTCTCTACGAGATGAACATGATCATTAGATACATGCGCGATGTGGGCATCATTCAGAAGATCGACTCCGACTTTCGCTACAATAATACCTACTTGAACCGCATTGCCAAAATGCGTCCGCATTTCGCAGCCACCGTTATTGTGCTGACCACGGAGCACCTGAAGGGACCATTTGGCATACTAATTGTGGGCATCTGTGCCGCCTCGCTGACATTTCTGGGCGAGYTGCTCTTCGGCTATCGGCGGCACAGACGCCGGCAGCAGCGAAGGCGGCGAAGACGACGTGGGCGTGTCGGAGGCGACAAGTGGCAACGGGAGCGGCAGCAAGTGCAGAGGGCGGTGGCTCCGGTGGTGCGTTTTACGCCAGTTAAGCGACGCAAAGTCCTGTAA
>g7303 name=Ir75b; type=CDS; loc=scaffold_1356:4966-7069(+); func=full-length; length=1767; species=Dnig; release=r1.0;
CTGCTTCGCATTGCACATTTAGTTAACAAGGAATCGTTGTATACGCAATATTTAAACATAAATCGGGCATATTTACTAAGGGAATACTTGCAAGATCAACTGATTGATCACAATCTCGTCAAGCTGGGCATTTACATGGACATCAATTGTAATCAGAGTGGAGAAGTTTTGTCTTTGGCCAATAAGGAGCGTCTTTTCATTGAGAGATATCACTGGCTTATCTACGATCAGGGCTTTAACTTCACACAGCTGCAACAACGCTTCTCAGATGCTCAACTTTATCTTAATACCGAATTGACCTATGTTGAGCCTAGTCCAGAAGTGACCAACTTTATACTCTACGATTTGTATAACAAGGGTAAACACTTGGGTGGCAAGCTCAATATAACTGYTGATCAGGAAATTGCTTGCGATGAGCAGAAATGTCATRTCCAACGCTATCTGAGTRATCTTCATATTGGTAATCGSTTACAGCATCGTAAATTTCTCACTGGCTTGACTTTAAGAATAAATGCWGTGATCACCGCCTTACCGATTAGCACACCAGATACGCAGATTAAAGCCTTTCTGAGCGGTGATACYGACGTCAATAAGGATGCATTTGCCAGGCTAGGCTACCATGCGCATCAGGTGCTCAGGGAAATGTTGGATTGCAACTTCAACTTCACCTTTCGCGATCGCTGGACGGAYTCGGATGTCACCGGCGGCCTCATTGGCGATTTGCTCAATGAGAGCGTCGATCTAACGGCAAATGCTTTTCTCTATACCAGCGGACGTGCCAAGTACTTTAAGCCTTTGACCTGGCACTGTTCCTTTCGCTCCATTTGCATGTTTCTCAATCCCAAAACGGCAGCCAATGAGCTACGCATCACGGAGTTCCTMAAGCCATTCAGYTGGACAGTTTGGMTTGTGTTCGCCAGTCTGCTAATCTTAGCTGGCTTTCTGCTCTGGCTAACATTTCTCATGGAGCGCAGACTTAGTCTTGGAGGCATAAATCCCTCGTTGCTGACTAGTTTCCTGCTGTCCTTTGGTGCTGCCTGCATTCAGGGCGCCTGGCTATTGCCGCGTTCCACCGGCGGCCGCATGGTCTTCTATGCCACAATGTTGACCTGCTTTCTAATCTACAATTATTATACATCAGTTGTGGTATCCACGCTGCTGGGTGTAGCACCCAAATCGAACATACGAACCGTACAACAGCTGGCCGATAGCAATCTGGAGGTGGTCGTTGAGCCAACAATCTATACAAAAGTCTATGTGGAGACATCTGAGCATCCCGATGTGCGAAGTTTGTATCTCAATAAAATAGTGAATAGTAAGCGGGAACCGCAGCACATTTGGTTGCCCTCGGAGGAGGGTGTCCGGCTGATGCGCAACAAGCCAGGATTGGTTTTTATTGCCGAGGCAGCCTCCGCCTATGAATATGTTCGAAAGCATTATCTGCCCCATGAGATCTGTGAGCTAAATGAAATACTGCTGCGGCAAGAGACCAGCGCTCACACCATGGTGCTGAAAACCTCCAGCTATGCGGAGCTAATAAAGCTGAGTCAACTACGCATGCTGGAGACTGGAGTGCATTTCAAGCACTTTCGCTATTGGATACGCAGCAAGCTGCACTGTTATCAGAGCAAYCGGACKGTGGTTGTGGGCATGGAGTCGGCAGGACCACTGTTCCTGCTGCTCATCTGTGCCTATATTGTGTGTYTRTTTGTTTTGGGCCTGGAAATATTGTGGCACARRCGACAGCAAAGCGCTGTGCGTTATTAA
>g7687 name=Ir48b; type=CDS; loc=scaffold_138:20629-40769(+); func=full-length; length=1809; species=Dnig; release=r1.0;
ATGACACCCACAATCGAGATTGCTTATCTACTAAACACAACGCTAGCCTACGCTAAAAATATGCCTCCTYTTATCTTTCTGCTCTGCCTGATCACTTCTCAAGTAGACTCAAGCACCTACTATGAACTAAGTTCGAGTATAGCWGCCCTTAATCGAGGACTCGAATGTAGAACCAATATTWTTTATACGGAACCCTCGCAACYCTTGGATATCTATGCGAATATAAGTGAAAYCCTAAACGAAATTCCTAGCGTATTATTCAGCAATGATCACACAAGACTCTTCAGCAGCTGCGTTAATCTTCCYAAACCGCTTCTAATGATTCTACCCSAACCTACAAAGGAAGAGACCCTTCAAATCTTTCAGCAGTTGCCGCAGCAAATGCAAAGAGAGGATTTYTTRATTGTGGGCAGCGACAGTGCTGCCAACTGGCTGCAAATACTCTCAACACTCTGGCAACTCGGCTATCCAAATGTGCTGATCTTCAACAGCAGCGAAGGGGTTGCAACCAAGGGTCAGCTATTCTCTAGTGACTTRTTTCCATAYCCACAAATGCTTTTGAGGAACAGCAGCATTGAGCATTATTTGTGGTCCCGTCTTCATTGGTTCGATAATCTCCGGGGCTGGGAGGTGCGTGTAGCCCTCTACAATAATCCTCCCCGCACTCTGGTCTATCCGGAGGAGCAGCTCTATGATGGCTATGCTCTCATGCTGCTCCGACAGTTTCTGACCCATAGGAATGCCAAATTTGTGCCCGTTTTAACGCCGGATTATAAAGTTTATTCGGCCAACGATTGTCTGAAGTTTCTGCGTCACAATCAGTCGGATATATGTGGAGATTTGTTGGCCTATACCAACGACTTTAGCTTTACCGCTAGCTATATGTATTTGTACGGCAATATATTGATACCCTCCTCGCCRCCGAGATCGAAGAACTATTATATTATAGCACCCTTGCAGCTGAAGACCTGGCTACTTATCGCCCTATATGTAACCCTGATCTGTGGATTTGCTAGCTTTGTTTGCTGGCTGCAGTTGGGTCGCTTGGAGTGTGGTMAACTTTTACTGGAAATACTSTCAAGTTTACTYTGTGCRGGTTTTCGRCTGCGGAATATCACTGGCCGACAGCATTATATATTATTTACCACTATCTTTTTGGCTGGCTTTATATGCTGCAATTACTATCTGGCCTTCCTCAAGACCATACTCTCCACGGGTCTGTATGAGCCACAGATTAATAGCTTCGAGGAGCTGGTCAGGCAGAATATAAATATCGTTGTAGGGGACTATGACAAGACGGTGCTGATGACCTACGACTATCCGGACATCCTGTGGAACATTACCCGAGTGGTGCCCTATGATTTTATATTGCAGCATCGTCGGGTCTTCGATCCTAACTATGCTTACCTGGCCCACAGCGATCGACTGGTGCTCTTCAATTTYCAGCAACAGTATATGGTCAAGCCACGGATGCGTCCCTTGCCCATTGAYTTGATGCACTCCCTCCCGGGCTTTCCCATGCAGCGACACTGGCTACTCAAGTATAAGCTCAGCGAAACGCTGCTCAATTGCTTTGGCAGCGGACTCATGCAGAAGCTGGCGGATGACACCAATCGTCAGACGATACATATTGGCTATCTGAATCTAATACCCTCGGAGCCCTATGAGCCGCGACCCCTCACCTTGGACTACTTTACTGTRCCACTGATAATGCTCGTCTCGGGTCTCATCATTGGCTTTATTTGCCTGCTGGGAGAGTTACTCTTTCGTTTCCTACAACAAGGCTGCAGACAGGAAGTTTTTCAATAG
>g7999 name=GluRIIA; type=CDS; loc=scaffold_33:354396-358353(-); func=full-length; length=2727; species=Dnig; release=r1.0;
ATGCATTTGTATCCAGTCTACATTTATGTGGTGTTATTTTTAAAATATGCCCTCGCCATTGGCGCCGAGGGGCTCACAAAAGTTACAGTGGGCGCCATTTTCTATGAAAATGAAAAGGAAATCGAATTGAGTTTCGATCAGGCCTTTCGTGAGGTAAACAATTTGAAGTTCTCCAATCTTCAGTTCGTACCCATCAAACGTTATATGCCAACCAACGACAGCTTCCTGCTGCAACAGATCGCTTGTGAACTGATTTCCAATGGCGTTGCGGCTATTTTCGGACCAAGTTCAAAGGCAGCTAGTGATATTGTAGCGCAAATCGCAAACACGACCGGCATTCCACATATAGAATACGATTGGAAACTCGAGGCTACGCGTCAGGAGCATTTAAATCACCAAATGACTGTTAATGTCGCTCCCTCATTGTCAGCCCTATCGCGAGCATATTACGAGATCATCAAAATCAATTACGAGTGGCGAACATTTACGCTTATCTATGAAACTCCAGAKGGACTCGCTCGCTTACAAGATCTTATGAATATACACGCCCTTAATAGTGACTATGTTAAGTTGCGTAACTTGGCCGATTATGCTGAGGATTTTCGCGTTYTGTGGAAAGAGGCTGATGAAACTTTTCACGARCATCGCATTATTCTGGACTGTGAGCCCAAATCGCTGAAGGAACTACTAAAAGTCTCCGTCGATTTTAAGCTACAGGGTCCATTTCGCAACTGGTTTCTCACACATCTGGATACGCACAGTTCGGGCTTGAAGGATATTTACAATGAGGACTTCAAGGCGAATATAACATCGGTACGCCTGAAGATTGTCGATCCCAATCCCTATGATCGCAAAAAGACGCGCATCTCCAAAGTGGATCAAATACTTGGCAGCCAAATGATGCTGCCCATACTCATCTATGATGCAGTCGTTCTCTTTGCCAACTCGGCTCGCAATGTGATCGCTTCCATGCAACAATTCTTCACACCCAACAGCCACTGTGGCCTGAGCTTTGGCAGTCCCTGGATCATGGGCGCTTATATCGTGCACGAAATGAAAATCATTTCGGAGGATGATGTTGAGCCGCATTTCAAGACCGAAAACATGAAACTCAATGAGTATGGACAGCGTACGCATTTCAATCTGGAAATCTATAAGCCGACTGTCAATGAGCCACTGATGGTCTGGACACCAGAYAATGGCATTAAGATYCGACGACTTAGTCCGGAAATGGAAAGCTCGGCGCCAACGCCAGATTTTTCCGTGCAACGCAAGGTTTATACWGTGGTGACACATCACGAGGAGCCCTACTTTATGATGAAGCAAGACCACGAGAATTATAGAGGACAGGAAAAGTATGAAGGCTATGCTGTGGATCTCATCAGAAAACTATCCGAGCTCATGGAATTCGATTACGAGTTCATGATCGTCAATGGCAACGGCAAATACAATCCGGAGACCAAGCAATGGGATGGCATTATACGCAAACTCATAGATCATCACGCTCAGATTGGAGTCTGTGACTTGACGATTACTCAGCTGCGTCGCTCGGCAGTGGATTTTACGGTGCCCTTTATGCAGCTGGGCATTAGCATTATGCACTACAAGAGTCCGCCGGAGCAGAAGAATCCGTTTGCCTTCTTGGAGCCCTTTGCGCCCGAGGTCTGGATCTATATGATCTTTGCGCAGCTGGTGATGACGCTGGCYTTTGTGCTTATTGCCAGACTCTCTTATCGCGAGTGGATGCCACCAAATCCGGCCATAGTCGATCCCGATGAGCTGGAGAACATTTGGAATGTGAACAACAGCTGCTGGCTAATGGTGGGCTCCATCATGCAACAGGGTTGCGATATATTACCCAGGGGTCCTCATATGCGCATTTTGACGGGCATGTGGTGGTTCTTTGCGCTGATGATGCTCAGCACTTATACAGCCAATCTGGCCGCCTTTTTGACCAGCAACAAATGGCAGAGCACCATCAAGAGCCTGCAGGATCTGATCGAGCAGGACGAGGTCAAGTTTGGCAGCATGCGCGGCGGCAGCACCTCTTTGTTCTTCTCCGAATCCAACGATACCGACTATCAGCGTGCCTGGAACCAAATGAAAAGCTTCAATCCCTCCGCCTTCACCAGCAACAACAAGGAGGGCGTCGATCGTGTGCGCAAGGAGAAGGGCAACTTTGCCTTCCTCATGGAGACCACCAGCATGACCTACAACATTGAGCGCCACTGCGATTTGCGTCAGATTGGCGGACAGATTGGTGAAAAGCATTACGGCCTGGCAGTGCCATTGGGCGCCGATTATCGCACCAATTTGAGCGTTTCCATACTGCAGCTCAGCGAAAAGGGGGAGTTATATAAGCTGAAGAACAAATGGTGGAAGAATCACAATGTTACCTGCGAATCGTTCCATGAGGTGGACGGCGATGAGTTGTCCATCATAGAGCTGGGCGGTGTTTTTCTGGTACTGGCTGGAGGCGTAGTCACTGGTGTYATATTGGGCCTTTTTGAGTTTCTGTGGAATGTGCAGAACGTGGCTGTGGAGGAGCGAGTGACGCCCTGGCAGGCTCTCAAGGCGGAGCTGGTGTTTGCGCTAAAGTTCTGGGTACGCAAGAAGCCCATGCGGATATCCAGCAGTAGCAGCAGTGGCGGGGACAAATCCTCCAGGCGCTCGTCGGCGTCCAGGCGCAGCTCGAAGGAGAAAACGCGCAGCAAGACGGCTAGTTAG
>g855a name=Ir75c; type=CDS; loc=scaffold_172:232624-234324(+); func=full-length; length=1542; species=Dnig; release=r1.0;
ATGACACAATTAGTGCAACTTTTTCAAAGCGCCAATCTTAGCATCAATGCGGATGTAACCTATGTGAGAAGTGAAAACTCTTCAGCAGGCGATCTGTTTACGCTCTTTGATGTCTACAACAAGGGCAGCCATTTGGGCGGGATACTTAACATAACCATTGATCARAGCGTCTACTGCAATCAGACTAAATGTGAGGTCAASGAATATCTGAGYGATTTGCACAAGAGAACTCGACTGCAGCATCGCAGCAATTTGAGTGGACTTACTTTTAGGCAGGTTGGCTTGGTCACTGTTATGCCTCTAAGCGTAGGCGAGGAGAARCTGCTCGAATTTTTGAATAGCGACGAGTCGCCTCACCTGGATTGGACTTCACGTATGGGTTACCGCAATAACTTACACCTGCAGGAGGTGCTGCAGTTCAATGTGACTTACATTTGGCGGAATCAGTGGAGCGCCAATGAAACCAAAGGCGGCGCCATAGGCGACATGACTAGCCACAGTGCAGAGCTGGTGACAACACCGTTTGTCATCTCAGGTGAAAGACTACGTTATATTTTTCCCACCGCGGATATTAGCCAGTTTCGCTCGATTTGCATCTTTCGTACGCCACACAATGCGGAAATCAAGGCTGGCGTWTTCTTGGAACCCTTCAAGGCCAGTGTTTGGTTGGTCTTTGCTGSCGTCCTTTTGAGCTGTGGCTTGCTGCTTTGGCTTACGTTTCAGCTGGAACATTATCGGATGAAGCACTCTTTGGAGTATGTACCCTCTGTCCTGACCAGCTGCCTGATTAGCTTTGGGGCTGCCTGCATTCAGGGCTCTCACCTGGTACCCAATTCGGCGGGTGGACGTCTKGCCTTCATGGCACTTATGATGACTTCATTTCTGATGTACAACTACTACACATCGATTGTGGTATCCACGCTATTGGACTCGCCTGTGCGTTCCAATATTAAGACTATACAGCAGCTGGCCGATAGCTCGTTGGATGTGGGCTTTGAAACTATACCTTTTACTAGGGCTTATTTAAATAGCACTCCACGACCCGATATACGCAGTCTTGTGAAGCGCAAGGTGGAAGGACGCAATCCTAGCAGCATCTGGATGACCGCCAAGGAGGGTGTGCTCAAAATCCGCGATCATCCTGGTTTCGTATTCGTTTCAGAGGCTTCATTTCTCTATACCTTCATCGAAAAGTATTACTTGCCACACGAGATCTGCGAACTTAATGAGATCATGTTTCGGCCGGAGAGCACCATCTACTCCATTGTGCACATAAACTCBACGTACAGGGAGCTCTTGAAGCAGATTCAGGTGCGGATGCTGGAGACGGGCCTGACGCAGAAGCATCGATCCTTTTATACCAAGGATAGGCTGCACTGTTTTGCCAACAATTATGTCATCAATGTGGGCATGGAATATGCCGCGCCCCTTTTTATCGTCCTGCTCCTCGCCTACATTGCGTCSTTATTCGTTTTGGTGCTGGAACTGTGTTGGGCTCGCTTGGGCAAGAGGTTCCTTAAGCGTTTAATCATTTTAAAGTAA
>g855b name=Ir75b; type=CDS; loc=scaffold_172:235573-238138(+); func=partial; length=2161; species=Dnig; release=r1.0;
ATCACCGCCTTACCGATTAGCACACCAGATACGCAGATTAAAGCCTTTCTGAGCGGTGATACCGACGTCAATAAGGATGCATTTGCCAGGCTAGGCTACCATGCGCATCAGGTGCTCAGGGAAATGTTGGATTGCAACTTCAACTTCACCTTTCGCGATCGCTGGACGGACTCGGATGTCACCGGCGGCCTCATTGGCGATTTGCTCAATGAGAGCGTCGATCTCACGGCAAATGCTTTTCTGTATACCAGCGGACGTGCCAAGTACTTTAAGCCTTTGACCTGGCACTGTTCCTTTCGCTCCATTTGCATGTTTCTCAATCCCAAAACGGCAGCCAATGAGCTACGCATCACGGAGTTCCTMAAGCCATTCAGYTGGACAGTTTGGMTTGTGTTCGCCAGTCTGCTAATCTTAGCTGGCTTTCTGCTCTGGCTAACATTTCTCATGGAGCGCAGACTTAGTCTTGGAGGCATAAATCCCTCGTTGCTGACTAGTTTCCTGCTGTCCTTTGGTGCTGCCTGCATTCAGGGCGCCTGGCTATTGCCGCGTTCCACCGGCGGCCGCATGGTCTTCTATGCCACAATGTTGACCTGCTTTCTAATCTACAATTATTATACATCAGTTGTGGTATCCACGCTGCTGGGTGTAGCACCCAAATCGAACATACGAACCGTACAACAGCTGGCCGATAGCAATCTGGAGGTGGTCGTTGAGCCAACAATCTATACAAAAGTCTATGTGGAGACATCTGAGCATCCCGATGTGCGAAGTTTGTATCTCAATAAAATAGTGAATAGTAAGCGGGAACCGCAGCACATTTGGTTGCCCTCGGAGGAGGGTGTCCGGCTGATGCGCAACAAGCCAGGATTGGTTTTTATTGCCGAGGCAGCCTCCGCCTATGAATATGTTCGAAAGCATTATCTGCCCCATGAGATCTGTGAGCTAAATGAAATACTGCTGCGGCAAGAGACCAGCGCTCACACCATGGTGCTGAAAACCTCCAGCTATGCGGAGCTAATAAAGCTGAGTCAACTACGCATGCTGGAGACTGGAGTGCATTTCAAGCACTTTCGCTATTGGATACGCAGCAAGCTGCACTGTTATCAGAGCAAYCGGACGGTGGTTGTGGGCATGGAGTCGGCAGGACCACTGTTCCTGCTGCTCATCTGTGCCTATATTGTGTGTYTRTTTGTTTTGGGCCTGGAAATATTGTGGCACARRCGACAGCAAAGCGCTTCGCGCATCAGTTTTATAGTTTTCTTTCATTGCTGGGCGAGAAATGAAACTTCTGAGTTCATGCAACAAATCTACCRACCATATCATCAATCCATCTATCATCAGTTTGTGCACCTGAATGAGTGGACTGGGGAGCATTTGGAGGAGCGTTATTTGGATCACTTGCAGCCMACGCTGGCCATTTATGTGGACTTGAAATGTGCGGATACGAAACGTTTGTTGAAAGAGAGTCGATCGCAGCTGTACAATCAGCATTATCATTGGTTGCTTCACGACAGCTCGGAGGACTTTAACTTTTATAATTTCTTCGAGCCCCTGAACATCTCCGTAGATGCGGATGTTAGYTTTATTAAGCAGCGAGTGCCGGATAATAGTGGTCACATTATATATACGAACTACGATGTGTATAATAATGGCAAACACATTGGCGGTCAACTCAATATAACCGCCAAYTATGAGCTCATCTGCAATCAGAGYAGCTGCAATTTGAGTCGTTATCTCAGCTCGCTGCACTTGCGCTCCAAATATGGCAATCGGGAGCAGCTAACGGATGTGGAGCTGCGTGTGKCTACAGTGGTGACAACRCGACCCATKAGCTGGTCGCCGGAGCAGCTGCTGCAGTTCCTCGTCCAAGAGAACGACACGCATATCGATGGCATTGCACGCTTTGGGTTTCAGTTGTCCTTGATMCTCAAGGATCTGCTGCAGTGCAAAATGAAATTCATATTCACGGATCGTTGGAGCACCAGCGATATTACGGGCGGCTCTGTGGGCGCTGTGGTGGATCAGACCGCTGACATTGGCTCTGCCCCTTGTCTGGCCACTCCGGGCAGACTGCAGCATCTGTCGGCCATCATTGAGACGGGCTACTTTCGTTCGGTTTGTCTGTTCCGCACACCCCACAATGCTGGCATCCGTGGCGATG
>g8957 name=CG5621; type=CDS; loc=scaffold_365:30972-33308(-); func=partial; length=1225; species=Dnig; release=r1.0;
ATGGGCATAACTGATTTGACCATGACATCGGAGCGCGAGAGCGGTGTCGATTTTACCATTCCATTTATGAACCTGGGCATAGCTATTTTGTTCCGCAAGCCGATGAAGGAGCCCCCCAAGCTGTTCTCCTTTATGTCGCCGTTCTCGGGCGAAGTTTGGCTGTGGCTGGGTCTCGCTTATATGGGCGTGTCCATCAGCATGTTTATCCTGGGCCGTCTCTCCCCAGCCGAGTGGGACAATCCGTATCCTTGCATTGAAGAGCCCACCGAACTGGAGAATCAGTTTAGCTTCGCCAACTGCCTTTGGTTCTCAATCGGCGCCCTCCTTCAGCAAGGCTCCGAGCTGGCACCAAAAGCCTTTTCAACGCGCGCCGTGGCCTCATCATGGTGGTTCTTTACTCTGATTTTAGTATCCTCCTATACGGCGAACCTTGCAGCTTTTCTTACAGTCGAGTCGCTGGTAACACCCATAGATAATGCCGATGACTTGTCCGAGAATAAAGGTGGTGTTAATTATGGCGCTAAGAATGGTGGCAGCACCTTTACCTTCTTCAAGGATGCAAAATATCCCACGTACCAGAAGATGTACGAGTTTATGAAAGAGAATYCCGAATAYATGACGAACTCGAATCAAGAGGGCGTCGATCGTGTGGAGAACAGCAACTACGCCTTCCTCATGGAGTCCACCACGATTGAGTACATCACGGAACGGCGTTGCACCCTGACTCAGGTGGGGGCACTTCTAGACGAGAAGGGCTACGGCATAGCCATGCGAAAGAACTGGCCGTATCGCGATGTCTTGAGCCAGGCGATATTGGAGCTGCAGGAGCAGGGTGTGCTGACCAAAATGAAGACCAAGTGGTGGAAGGAGAAGCGTGGCGGAGGCGCCTGCTCGGATGCAGGCGATGACGCAGGCGCTCTGGCCCTTGAGATAAGCAATCTGGGCGGCGTTTACTTGGTGCTTGGCGTGGGCGCAGCCTTTGGCGTATTTGTGTCCCTGCTGGAGATGGTCCTGGGCGTCAAGGAGCGCAGCAGTGAGAACAAGGAGGAAGCCGAATCGGATGCCTCCTCACTGGGCTTTGCAAATTTAGGTGGCGTGTATCTCGTCCTTTTTGTGGGCAGCTGCTTTGCCAGCTTTTACGGGCTGGTTAACTGCTTGCTCGGCATCTACTGGACCGCGCGAGAGAACAAGGTATACAATGTTCCGGCAACACTAAGGCGGTAAA
>g9271 name=Ir31a; type=CDS; loc=scaffold_136:148822-151061(+); func=full-length; length=1905; species=Dnig; release=r1.0;
ATGGAAACTTCTGTTCTACTTGACTTCACTACACGATTGGTTAAARCTAGAGAATGTATTATATTTGCTTGTTCTAAGACAGATCTTTATTTGAACGCAGTCGCTCTAATGGATTCGAATCAATTTGTCCAAACGATCCATTTAGACAGTTCATATTCTCTAATATCCGTTTTAACAAGAGAAAATTACGCAAGGACTGCTGTRATTGTGGATACAGGATGCGACGGTGCCCCGACGCTGCTAATGGAAGCTTCTGCGAATCGATACTTCAACAAGACTTATCAGTGGCTACTTTGGGGCGTAGATAGGCATATTGAGGATTTGCTGCCGATCGAGCTGGATTATGTGGGCCCCAATGCACAAATAACCTATGTCAATACAACAAAAGACGRATACCATCTGTGGGATGTTCACTCAAAGGGTCGTCAATTGAAGTCACCATTGGAGTTGCACTTAATAGCAAATTTTTTAAAAGATAAAAAACAACTGATAATAGTTCAAGATATTTTCGAACTGCAGGGCATCAGGTATCGCAGTCAGTTCAATGGTTTAACTTTAAGAGGAGCCAGTGTGATTGATCAAGAGGATATAGTGAMTAATGAACAAATTGAAGCAATACTATCACGCCCAACTAAGGATCCTGGTGTAGCTGCATTCGCTAAGTATCATTACGAGCTGTTGAACCTGCTCCGGGAGCAATTCAACTTTACCGTCAAGTTTCGAAATTCTAGAGGCTGGGCTGGTAGATTGGGCAATTCAACATTTCGACTGGGAYTGCTGGGTATCATTCAGCGAAATGAGGCAGATATTGCAGCATCGGGTGCATTCAATAGGATCAATCGATTCGCTGAATTTGATACTATTCATCAGAGTTGGAAGTTTGAGACGGCATTTCTATTTCGCTTTACGCCCGATTTGGATACACAGGGTAAAAGCGGTAACTTTCTAGCTCCGTTTAGTCGACAGGTSTGGCTATTTAGTATAGGAACCTTAATTGCTATTAACGTGGTGTGGTTCCTTCTCGAGTACATCAGTAATAAATGGAAATCCCGMACAAGTTCTAAAATTGATCGTACCAATTTTAAGAAAAACCCWATRCTAAAAYGTACAAATATKAAAGYAACAATTGGTAAATCYCAAAGCAACTGGATYGAACGTACACTACWGACTTTTGGAGCTGTCTGCCAGCAGGGAATGGATCCAGTCCCGAAGGGTTTGCCATCTCGCTCCATTGTCTTGACAGTGTTTCTATTCTCCGTTGTAATGTACAACTATTATACTTCATCTGTGGTCGGAGGATTGCTTAGTTCTTCGGATCATGGTCCTGCTACTGTTGATGAGATAACATCCAGCCCACTGAAAATATCCTTCGAAGATATAGGTTACTACAAAGTCTTATTTCGAGAAAGTAAAAATCCGATTGTGACTCGACTTATAAATAAGAAATTATCTTCAAAAAGAGGTTCCAATGAACTGGGTGTTTATAGTCATATAGAGGAAGCGATACCATATCTAAAAAGTGGTGGATTCGCATTCCACTGCGAAGTAGTGGACGCTTATCCCCKAATAGCCGAATTATTTGATGCCAATGAAATTTGCGATCTGCGCGAGGTATCAGGGCTAATGGAAGTSGAGATTATGAACTGGATTGTGCATAAGAATAGTCAATATACAGAGCTCTTTAGAACAGCAATGTGTAACGCTCGCGAAGCTGGTTTAGTGGGAAGAGTTCTTCGCCAGCGACAAATGAAAAAGCCGGAATGTCAGTCCTTGTACACCGTATATCCAGTAGCCATATCAGGTGTTAGCACAGCATTTTTCACATTGCTGGGCGGAGCTTTACTCTCTTTGGTGGCGCTTGCTTTGGAATTGGCATCCGTTAAAAGGTGGGGATTTCGAAAGTAA
