# Supplementary material for: Chemosensory adaptations of the mountain fly Drosophila nigrosparsa (Insecta: Diptera) through genomics’ and structural biology’s lenses
Source: Sci Rep. 2017 Mar 3;7:43770. doi: 10.1038/srep43770 (PMC5335605; doi:10.1038/srep43770)
Supplement: Supplementary dataset 1 [file srep43770-s2.zip › Dnig.Obp.CDS.fasta]

>g1229 name=Obp58ba; type=CDS; loc=scaffold_1:1044389-1045016(+); func=full-length; length=567; species=Dnig; release=r1.0;
AGCCGACAATCAGTTGGCATACGGGTGCACTGTCGTCACATGGAGCGGATTCATGAGAATCATATACACTTGTGCTGCAAGCATCCGGATGGTCACAACGATGTCACCGAGATGTGCGCCCAGCAGACCAACTTCAAGCTGCCCTCCAAGGTCGAGGAGGCCATGGAGGACATAACAGTGGATGAGGTGATGAGCGGAAACTGTTGGGCCAAGTGCGTCTTTGATCATTACAACCTGCTGGTGAACGACACGCTCGATATGCTGGCCGTGCGCAGTCACTACAGAACCGTACATAAATTGGATCCGGAGTATGAGACGGAGATGTTGGATGCATTCGAGAAATGCCATACCAAATCTGAGGAGGCCACCGCGGAGTTCCTRTCACTGCCCATTGTAAGGGCCTTTAGCACCTCGAAGTACTGCAAGCCAATGTCCAGCATTATATTATCCTGTGTGATCCAGAACTTTTTCCACAATTGTCCCAGAAGTCGTTGGTCGAATTCCACGGAGTGTGTGGAAACTTTGGCCTTCTCCAAGAAGTGCAAGGATGTGCTAACCACCATGTAA
>g594 name=Obp58c; type=CDS; loc=scaffold_1:1045431-1046134(-); func=full-length; length=600; species=Dnig; release=r1.0;
ATGAAATTGCCAATTTTCATAATATTCGCCGGTTTAATCTGGTTCGCCGGTGCCATTAAAATTGACTGCGATAAAACCGATACCATAAACGAAGATCATATCCATCACTGCTGTAAGCATCCCGACGGACACAATGAGATCGTCGAATCTTGTGCCAAGGACACCGGCTTCAAGGTGCCCAATCCGAAGGAGCAATCCATGGTGGATCTGACAGCTGGTCACGCCATTGCCGGCACCTGCTTTGCCAAGTGCGTCTTTGACAAGCTGGACATCATGAAGGACAACAATCTGGAAATGGAGGCTGTGAAGAAGTATCTAAACGAAAAGCACAGCGATGATCCCGAGTATATCAAGGAAATGATCAGCGCCTTTGATCATTGTCATGGCAAGACCGAGGAGAATACTTCAAAGTTCATGTCCAATCACGTATTCATGCAGATGTCCCATCATTTCTGCGAGCCCAAGCCTGCCGTAATCATGGCCTGTGTCATAAGACAATTCTTTCATAACTGCCCCACTGATCGCTGGTCCAAGACMCAGGAATGCGAGAATGTTTTGCAATTCAGCCAGAAGTGTCGCGATTCTTTAGCTACATTGTGA
>g910 name=Obp58d; type=CDS; loc=scaffold_1:1046428-1047670(+); func=full-length; length=678; species=Dnig; release=r1.0;
ATGTATAAACAAATCTACATATATACTCTGATCACTCTGCTAGTTGGCTTTTTGTTGCTAGCGCAAGTCCTGGCACAGGACGAAGATGCAGCCGTGGAGGCGGATCCCGTAGACGGTCTAAATGAGGAGCAGTGTGGCAAGAAGCGCAGTGGATGCTGCTCGGAACTGTTCCTGGGCGAGGAGGAAACCCTGACGAAATGTTTCTCAATACACTCCAGCAAATTGCCACCCGAAGGCGACTCAGATGTGGGCAAAACCCTCAAGTTTCTATCGTGCTTCGTGGAGTGCCTTTATAAGCAGCGCAAGTATATAGGCAAAAGCGATACGATCAATATGAAAATGGTAAAGCTCGACGCGGAGACACTGTATGCGGGTCGACCCAAGGAGCAGGAGTATCACATCAAGATGTATGACTTTTGTCGCAAGGATGCTGTGGCCGTMTATAGTATGCTGAAGGCCAGTCCGGGCGCCAAGGCGCTGCTGAAGAGCGCCTGTCGACCGTTTCTACTGATGGTGTATTTATGCCAATCGGACTATCACCAGAAGCACGAGTGCCCCTACTTTCGCTGGGAGGGGGACGAGAAAGCGGGCACCAAACAAATGTGCATCGATGCAAAGGCCAAATGTTATGCAATCGATGGCATTGTTCTCAAGGAAYMGTCAACAATCGACACTTGA
>g67 name=Obp50e; type=CDS; loc=scaffold_1:782167-783001(-); func=full-length; length=564; species=Dnig; release=r1.0;
ATGCTGCCGCTGTTGCTGTGCCACGCCCATGCCGCCTACAACTGCTCATCGCCGCCGAATTTTAACAATTTCGACGTGAACTCCTGTTGCCGCACGCCGGAAATCAATCTGGGCAATGTGCCGCAAAAGTGCCAGAAGCACGTAAATCAACTGAAGTCCGCCAATCAGAAATATCCCGCCTTTGCTCATCTGTGCTATCCGGAGTGCATTTATAAGGAGACGGGTGCCTTGGTGAATGGCCGACTGCAAATGGACAAGGTGCGACAGTATCTGCAGGAGCATGTGCATCGACGGGATCGGGAGGTGGTGCCCCATATTGTACGCTCTTTTGAGACCTGCCGCAACAACATTCACGGCCACATGAAGTCTGCCCGGATCGAGTCTTATAAAGTACTCTCCCAGGGCTGCTCGCCCTATGCCGCCATGCTCTACAGCTGCGTCAATGCGGAGACCTTCCTCAACTGCCCGGCCAAGATGTGGAAATCGGATGAGCCCTGCCAGGTGGCCAAGCAATTTGCCGAGCAATGCAATCCGCTGCCACACGTACCGCTGCCCATGAGCTGA
>g166 name=Obp50a; type=CDS; loc=scaffold_1:791024-796463(-); func=full-length; length=582; species=Dnig; release=r1.0;
ATGCGGCCAACTATTACATTATTAATGCTGCCGCTGTTGCTGTGCCACGCCCATGCCGCCTACAACTGCTCATCGCCGCCGAATTTTAACAATTTCGACGTGAACTCCTGTTGCCGCACGCCGGAAATCAATCTGGGCAATGTGCCGCAAAAGTGCCAGAAGCACGTAAATCAACTGAAGTCCGCCAATCAGAAATATCCCGCCTTTGCTCATCTGTGTCGTCTGGCCTGCATATTCAATGCCACAAATGCGCTACAAGATCGTCATCTGAATCAAAGTCATGTGCGTCCCATGCTGGAGCGAGCCTTTAGCAATCCGGACATTATCGATGCCTATGCCAGCAACTTTGCCGTCTGCGAAAGTTTGGTGTCCAGCAAGTACCAGGAGCTGGCGCAGATCAGTCGCCAGAGCGATGCCTGCGATCGCCATGCGATCTTCTACAGCCTCTGTGCCTACTCCCGCCTAATGCGACGCTGTCCAGCCAGCGCCTGGCAAGGTACCAACAGGCAGTGCCAGGAGGCGCGCAGCTACACAAAAAACTGTGCCTGGCCAGCGCTCAAGATGTTTATGAAAAGCACATAG
>g796 name=Obp50b; type=CDS; loc=scaffold_1:801043-801832(+); func=full-length; length=726; species=Dnig; release=r1.0;
ATGTATGGATGCCTTAGCAAATGGATGTGCCTGCCGTTGCTCATCCTTTGCCTGCAGCTGCTGCATGTGGCGCACGGCGAGTTGGAGACGAACGCCGAGAATCTGCTGTGCACCCAAGTGCTGACCACTCACTTGCTGGACAAATGCTGTGGTAACCTGAAGCCCAGCAATCTGCTGTTCACAAGCAGCGATTGTAAGAATTTTAAGGACGAATATGATGTGTGCCGTTACGAATGCGTTTTYAAGCAATGGGGACTGCTGAACCCCAACAATACGCTAAACATGAGCAATGTCAAGTCCATGATCGATAATGTSTATAACTTTGAAAGCGGATATGCAAGCTACGGCCGGGTGCTCAAAGCAGCCTACGAGAGCTGCAATAATCTAAGCGAAACATTCTCCGAGCTAGTGCCCGCATTCTCCTCCATGCCGAAAGCGGAGGTTGTTGGTGGCGAGAAATGCAACAATATGCCCATGACATATAGCAAATGTGCCTCATCGAAAGTGTTTCTTGATTGTCCGGCACAACTCTGGCAGAGGAMCAACGATGATTGCATCATGGGTCTGCAGCTGCTCTCCGATTGCTTGGGCTTCTTCAATGAACTGGATCTGAAGGCGCGTGCCAAGTCTCGGAGCAACAGTGCCACAAGCCTCAGGCTACGTGTGCGCAGACGMCAGCCAACCAATCATTGGTATACTGCCTTCTTCAATTGGCTCGTTTTTTAA
>g98 name=Obp73a; type=CDS; loc=scaffold_112:67533-68812(+); func=full-length; length=765; species=Dnig; release=r1.0;
ATGAAAATTACACAACTCTTGCATATTTTATGTGTTATCCAATCTTTGGATGCCCTCGAGTATATCATACGCTATGAGACGAAAAAGTCGCGCTGCTTGAATCCACCGCGGACAGCGAGACGCGTGGAGTCRGTCATCAGGGATTGCCAGGAAGAGGTCAAGAACAAGCTCCCAGAGGCCTATGAGATACTCAAGGAGCAGGTGGCGCAGGAGCAGCCGCCCCTGAATCCCCACGACGACAGTGTTGAGTTTGTCGAGTCGCAGGAATGGCCGCCAACTCATGGTGAAATCGAGCTGGAGCACCCGAGCCATGAGATGCCTCCCAATAACAGTCGCTACGAGTATATTGTCTATGATGAGCCGGAGCCGAGGCGTCGCATGGCGAGATTGGTGCGCAGCCTGAAGCGTCTGGATGTGGCAAGTGCGGGCATCTATCATCCCACGCTGGTGCCCATGGAAGATAAACGCATTGCGGGCTGTCTGCTGCACTGCGTCTATGCTAGAAATAACGCCATTGACAAGAACGGTTGGCCCACACTGGATGGCCTGGTGGACTTTTACTCGGAGGGCGTCCACGAGCATGGTTTCTTTATGGCCACTCTGCGTTCGGTGAATCTCTGCCTGCGGGCCCTGACCAACAAATATCATGTGAATCGCAAGGAGCTGCCACAAAAGGGGGAAAGCTGTGATTTGGCATTTGATGTATTTGATTGCATATCCGATCAGATAACCGGCTATTGCCTGGACGAATATAGCAGATATTAG
>g219 name=Obp58bb; type=CDS; loc=scaffold_1123:6799-7697(-); func=partial; length=408; species=Dnig; release=r1.0;
ATGCTGAAAGCAATTATTGCGGTTGTATCTGTACCTTTGACGCTGATTCTACTGAGCCGACAATCAGTTGGCATACGGGTGCACTGTCGTCACATGGAGCGGATTCATGAGAATCATATACACTTGTGCTGCAAGCATCCGGATGGTCACAACGATGTCACCGAGATGTGCGCCCAGCAGACCAACTTCAAGCTGCCCTCCAAGGWCGAGGAGGCCATGGAGGACATAACAGTGGATGAGGTGATGAGCGGCAACTGTTGGGCCAAGTGCGTCTTTGATCATTACAACCTGCTGGTGAACGACACGCTCGATATGCTGGCCGTGCGCAGTCACTACAGRACCGTACATAAATTGGATCCGGAATATGAGACGGAGATGTTGGATGCATTCGAGAAATGCCATACCAAA
>g541 name=Obp99b; type=CDS; loc=scaffold_12:122771-123241(+); func=full-length; length=471; species=Dnig; release=r1.0;
ATGAAACTTTTTATTCTGCTGCTGACTTTGACTCTGGCCTTTGCCGATGAGCATGAGCATCATCATCATCATCATGATCATGATCATGGCACCGGCTATGTGGTGAAGACCCACGAGGATCTGGTCAAGTTCCGTCACATGTGCGCCGAACAGGTGCACGCCACCGCCGAGGATGTGGCCAAGTACGTAAAGTGGCAGTTTACGGATGAGGAGAAGAGTCGCTGCTATCTGAAGTGCGTCTTCGAGCAGTTCGGTTTCTTTGATGCCACCCACGGCTTCAATGCGCACAAGATCCACGAGCAGCTTGTCGGCGGTTCCCATGCGGATCACGCGGATGAGACGCACGCGAAGATCGTCGCCTGTGCYGATAGCAACTCGCAGGGCAGCGATGCCTGCACCTGGGCCTACCGTGGCGGCAAGTGCTTCATGGACTCCAATCTCCAGCTGGTCCAGCACAGCGTCAAGGCCTAA
>g963b name=Obp83a; type=CDS; loc=scaffold_12:685563-686263(-); func=full-length; length=480; species=Dnig; release=r1.0;
ATGGAAACGGCTTTGAGTGACTTTGGTCGAAATCGCCGACATCGTCCTGTCGCAGCCTGCCTGTTAATCGCCTTGTCGCTGCTCAGCGATGCGCTGATGTCGCCGGCGTTGGCGCAGCGTGAAGAGAATTATCCACCGACAAACGTACTCAAAATGGCAAAGCTCTTCCACGACACCTGCGTCGAACAAACCGGCGTCAGCGATGAGGCAATCAAGGAGTTCAGTGATGGCGAGATACACGAGGACGAGAAACTCAAGTGCTACATGAATTGCCTGTTCCATGAGTTCGAAGTGGTCGATGACAATGGTGATGTGCATCTGGACACGCTGTTCAGCTCGGTGCCGCACTCGATTCGGGACAATGTGATAGCTGCATCCAAGCATTGCACACATCCCGAGGGTGACACTCTGTGCCACAAGGCCTGGTGGTTCCACCAGTGCTGGAAGAAAGCCGATCCCGCWCACTACTTTTTACCATAA
>g963a name=Obp83abL1; type=CDS; loc=scaffold_12:689577-690912(-); func=full-length; length=459; species=Dnig; release=r1.0;
ATGTTGCTGCTGCGTGCCACCATTAACATTTTCTGCACTTTATTGCTCTGCTCTGTACTGAGGCGGGGCGCCCAGGCTGCTGAGCTGCGTCGCGATGAAACGTATCCACCGCCGGATTTGTTAAAGGCATTGGCGCCTGTGCACGAAAGCTGTGTTGGCAAGACGGGCGTAACAGAAGCGGCAATTAAGGAGTTCAGCGACGGCGAGGTGCACGAGGACGAAAAGCTAAAATGCTACATGTACTGTGTGTTCGACGAGACGGATGTCCTGCACGAGGATGGCGATGTGCATCTGGAGAAGCTGCTGGACCGCCTGCCCAACTCGATGCACGACATTGCGGTCAACATGGGCAAACGGTGTCTCTACCCCAAGGGCGACACGAAATGTGAGCGCGCTTTTTGGCTGCACCGCTGCTGGAAGCAGGCGGATCCCAAGATTACTTCCTCATCTGAGCGTTGA
>g231 name=Obp83cd; type=CDS; loc=scaffold_12:819786-820659(+); func=full-length; length=726; species=Dnig; release=r1.0;
ATGCGTTTTCTACTGCTGACAACATGCCTCTGGCTGACAGTGCTGGAGAGCTCAGCTTTRCTCAATGGCGAGCAGCGCAGCATTGAGAAGTGTCTCAAGAACTATGGCGGTTTGACTGCAGCCAACTCGGAGCGTCTGGAACGCTACACGCAATGGTCGGAAAGCAATGAGGAAGTGCCCTGCTTTACACAGTGCTATCTCAGCGAGATGTTTGACTTCTATCACGAGCAGGCGGGCTTCGATGAGCGACGCATTAAAAAGCACTTTGGTGACGCCGTCTACGAGGCGTGCAAAGAGCGACTCCAGCTGAGCGAGGAGCAGCAGCCGABGCAGAGCAGCTGTGAGCATGCCTATGCGGGCTTCCACTGCATTGTCAGCCTGGAGAACGATCCGTTCATACTGATTGAGAGCATGCCAAATGCCACGCGTGCCGCCAAGTCCGCCATGAAGAAGTGCCTGCAGCAGGTGGATCAAGTCGAGTGGAATCGTATCGGTGACTATGCCCGCTTTCCCGTCACGGAGCCGATACCCTGCTTCACCCGCTGCTTCATCTCGCAGCTGCAGCTGTTCGATGAGCGCACGCGCCGCTGGCGTCTGCCGGCCATGCGGCAACTGCTGGGCGTGCCGGCGGTGGGCGCCCAAGTGGCTGGCTGTGCTCAGCGACGTGCTCGCAATCCCTGTGCYACRTTTTATCAGCAGTTCACCTGCTTTGTGATGGCCGTTTAG
>g1235 name=Obp83ef; type=CDS; loc=scaffold_12:821133-821926(-); func=full-length; length=732; species=Dnig; release=r1.0;
ATGCGTCTACTTTCAAGCCTGACTGTCAGCTGGTTGGCCTTGTGCGCTGTGGCTCTGGCGGATCTCACGGGCGATGCACAGATTTTGGAGAAGTGCCTGCGCGAGATCAGCAGCCCGGAGCGCATTGACAGCGACCTGAAGAAGCTGCAGCGCTATGCCGATTGGAGCAGCGAGGAGCTGCCCTGCCTGATGCGCTGCCTGGCCAGTGAGAAGGGCTGGTTCGACATTGCGACCAACCGTTGGCACAGGCAGCGCCTGGCCGAGGAGCTGGGCGCCGACATCTACAACTATTGCCGCTACGAGCTGCTGCGCAAGTCTCGCAGCGACGGCTGCAGCTATGCCCATCGCGGCCTGCGTTGTCTGAAGCAGGCTGAGCTGCATGCGGGCAATAGCCTCCAGACGCTGATGCAGTGCAGCACTCAGCTGAATGCCAGCAATGTGGAGCTGCTGCAGTATAGCAAGCTGCAGACCAAGGAGTCCATACCGTGTCTCTTTCAGTGCTTTGCCAATGCGCTGAGCTTCTACGATGAGGCGGGCAACTGGCAGCTTGTCAACTGGCAGCAGGCTTTCGGGCCCAGTCGCCAGGAGCAGGATCAGCAGCCGGACTACAGCGAGTGCCGTCGCAGCGATGAGCAGCGACTACTGGCGGGCAACAAGTGCGCCTGGATGTACGAGGAGTATCTGTGCTGGGAGCGACACAATGGCAATCTCAATGCAACCAAACCAACTTAG
>g1324 name=Obp83g; type=CDS; loc=scaffold_12:822177-822687(-); func=full-length; length=447; species=Dnig; release=r1.0;
ATGAAACTTTACGCCTTATTGCTGACCGTTGCAGTCGCAACTTTAGCCATTGGCCAGGTGGCCGCCAAGTTTCAGATACGCACACACGAGGATGCGGTGCAGGGGCACGAGGAGTGCCACGAGAAGTACAATGTGCCCGATGACATTTACGAAAAGTTCCTCAACTACGAGTTTCCCAAGCATGGGCGCACCAACTGCTATGTGAAGTGCTTCTTGGAGAAGATGGGTTTGTTCACGGAGCGCAAGGGCTTCAATGAGAAGGCGATCATAGCGCAGTTCACGTCGAACAACTATAGGGATCTGGAGCCGGTGCGTCATGGTCTGGAGAAGTGCATCGATCACAATGAGGCCGAATCGGATATATGCTCGTGGGCCAATCGTGTCTGGTCCTGCTGGCTGCCCATCAATCGCCATGTGGTGCGCAAGATTTATGGTCCAAAAAATTGA
>g566 name=Obp44a; type=CDS; loc=scaffold_124:105905-106409(+); func=full-length; length=435; species=Dnig; release=r1.0;
ATGAAGAGCTCCATTGCAATTCTGCTCTGCGCCTTGATTGGCCTGGCCTCCGCTGCCGAGTACAAGCTGCGCACCGCCGAGGATCTGCAGAAGGTGCGCAAGGAGTGCGCCGATGCCAACAAGGTGACCGAGGCGCTGGTTGCCAAGTACAAGGCCTTCGAGTATCCCGATGATGAGATCACCCGCAACTACATCAAGTGCATTTTCAACAAGTTCGACCTGTTCGAGGACACCAAGGGCTTCAAGGTCGACAATCTGGTCGCCCAGCTGGGCCAGGGCCGCGAGGACAAGACCCTGCTGAAGGCTGACATCGAGAAGTGCGCCGACAAGAACGAGCAGAAGTCCAATGCCAGCGCCTGGGCCTATCGTGGCTTCAAGTGCTTCCTCAGCAAGAACCTGCCCCTCGTCCAGGCTGCCATCCTCAAGAAGAACTAA
>g1487 name=Obp19a; type=CDS; loc=scaffold_13:538688-539241(+); func=full-length; length=438; species=Dnig; release=r1.0;
ATGGAATACATACGACTACTGATCGGCTGCTTGCTGATCGGCCTGCCACTCTGCTGGTCCGGAGTACGTATCGCCACCGAGGAGCAGATGTGGGCCGCCGGCAGGCTGATGCGCGACGTCTGTCTGCCCAAGTTTCCCAAGGTGACGGTGTCCATAGCCGATGGCATACACGAGGGCACGCTGCCCGACGACAAGGACGCCAAGTGCTACATCAACTGCGTCATGGAGATGATGCAGACGATGAAGAAGGGCAAGCTGCTGCTGGAGTCGTCGCTGAAGCAGGTGGAACTCCTCATGCCGGACAACTACAAGCCCTCCTATCGCAAAGGCATCACCGAGTGCAAGGATGCCGCCACTGGGATCAAGAACAACTGCGATGCTGCCCATGCGCTCCTCAGCTGCTTCCGCGACAAGATTGACATCTTTGTGTTTCCCTAG
>g789 name=Obp19b; type=CDS; loc=scaffold_13:539856-540316(+); func=pseudogene; length=405; species=Dnig; release=r1.0;
ATGACGCAGCAGAAGCAACAGACCTGGTTGAGCACCCTGCTGGTGCTGGCCTGTGCCGGCGCCTGGCTGAGCCTGGCCCTTGCCGACGGCGAGGAGGAGGACAGCTCCATGACGCTCAGCGAGGTCGTCGAACTGATCGAGCCTTTTGGCCAGGGCTGTGATCCCAAGCCAGAGAAGGGTCACATTGAGGAGATGGTGCTGAACAAGGAGGATGCCTCGCACGAGAGCAAGTGCTTCAGACGCTGCATGCTGCTGCAGTTCGAACTGATGCCCGCCAATGAAACGCAATTCAATGATACCAAAACCATGGAAATGATGAACATGATGTTCCCGAGCAACGAAGAGCAATCCAAGATCATTTTGAGCAAATGCAATCAGGCAGTGACTGACGTCAGCGATCAGTGA
>g47 name=Obp19c; type=CDS; loc=scaffold_13:540663-541280(-); func=full-length; length=555; species=Dnig; release=r1.0;
ATGGCCAGAATCAGATTAACCGACAAGAAGATGCGTTTTGAGCTGATCTTACTACTTGCGCTGGCCAGCTGCAGTTGGCTGCAGTGCATCCAGGCACAGGGACAGGCCAAGACCCAGGGCTTGGATCTGAGTCGTCTGTTTGGTGGACGGAACAACGAGCCCATTTTGACGCTGCTGAATCGCAATTTGCCGGAGGTGCAGCAGCTGATAGACAGCACGAAGAAGAGCTGCTTGGAGCAGCTGCAGATGCCGGCGCAGCAGCGCTCCCTGATCCGCGAGTCGCGTCCCACCGAGAAGGAGAAATGCCTGCTCGAGTGCGTCCTAAAGGGCATCAAAGTTATGGACAGCAGCAACAATCGACTGAATCTGCGCCGCGTGGAGCAGCTGACCAGCCTGGTCACCGATGACAACAAGCTGGCCATTGCGGTCAGCTGCAGCATGGCCCAAAACTGCAACCGGGCCATCAGCACACAGAAGCCCTGCGAGGCGGCCCATCTGCTGAATCAGTGCATCGGCCGGCATATGGATCGCAACCAGGTCAAGCTTAACTGGTAG
>g238 name=Obp19d; type=CDS; loc=scaffold_13:543208-543829(+); func=full-length; length=444; species=Dnig; release=r1.0;
ATGTCGCGTTTCATTTGTCTGGCAATGATTGTGCTCCTGGCCGCCATCGCGGTGTCCGCCAAGCCGCACGAGGAGTTCAACAAGGAGCACGCTGAGGAGGCCGCCCAGGAGTGCAAAACGGAGRCGGGCGCCACAGATGAGGATGTGGAGCACATGATGAAGCATGAGCCAGCCGAATCGCAAGAGGGCAAGTGCCTGCGTTCCTGCATGATGAAGAAGTTCGATTTCATGGATGACGCTGGCAAGCTGAGCAAGGAGCACGCCCTGAAACTGGTGAAGCTGATGAGCAAGGAAGATGCCGACAAGGAGGCAGTAGCCACCGAAATCGTTGACGCCTGCGAGGCCATCGAAGTGCCCGAGGATCACTGCGATGCTGCTGTTGCCTACGAGAGCTGCATTGTGGAGCACATGCGGGAGCATGGCCTGGCGCTAGAGGAGCACTAA
>g545 name=Obp56g; type=CDS; loc=scaffold_149:273363-273832(+); func=full-length; length=408; species=Dnig; release=r1.0;
ATGAAGTCAATGTTCGCAGTAGCGCTGCTTGTYAGCTGTCTAACGGGATTCCTAGTGGCTACCCAAGAAGAGGAAGCACTCGCCGTCATGCAGGCCTGCATGACCGAGAATGGTGTCACGGAACAGGATATTACTGATCTGAAATCGGGCAACATAAAGCCGGAAGATGTCAAGGATAATGTCAAGTGTTCCGCCCAGTGTATTCTGGYCAAGTTYGGSTTCATGAACAGCAAGGGYGTACTGCTAAAAGATAAGGTAGTGGAACACTTTGCCGATTCACCCGTCAAGGATCAAGTGGCAAAGGCTCTGGCTGCCTGTGGCGATGTCGCTGGTGACAATCCCTGCGATACGGCCTACCAGATGATGAGCTGCCTGGAGAAGCATGTCAACGAAATGATGAAGATGTAG
>g726 name=Obp84a; type=CDS; loc=scaffold_150:99444-99834(-); func=full-length; length=525; species=Dnig; release=r1.0;
ATGTTTTCAAAGTGTAAAATTACTCTTGCTCTCTTAACTGTGCTGRGSATAAGTTTCGGCTTCGTTAGTGCATTTTTGGATCGTGCAAAGGATAATGGTGATATATTTATTATAAACTACGATAGCTTTGATGGCGATGTGGATGACATATCTACCACGACCCAAGCGCCTAGGGATGCGGACTTCATTGATTTTGATGAGATTATGCATTACTGTAATGCGAGTTTTGTAACCCCAATGTCTCATGTGCTGCAGTTTAATACCACGGGCCAAATATTGGATGATAAGGATCTAACCAGCATGTGCTACTTTCGTTGCTTCTTTGAAAAGGCTGGTTTAATGAACAACTTTAAGCTGAATGTGGATCTAGTGCGTAAATACATGTGGCCAGCTACTGGTGATTCCATTGAATTCTGTGAAGAACAGAGCAGGACTGAGAAGAATGGCTGTGTTAGAGGATATGCCATTGCCSAGTGCTGCATGACGCGAGCTCTAACAGATGCCAGGAACAATCCCATGGTCTAA
>g256 name=Obp46a; type=CDS; loc=scaffold_162:104679-105791(-); func=partial; length=468; species=Dnig; release=r1.0;
ATGTTTGCAAAGTGGTGGCAGCTGTTCTACGGCTTGATCTTGCTGGAAGTGGTRCTATCRAAGCCCCAACTGGACGAGGATTGTGAGCTCTATGCTGCTGATACTATGCACGACTTTTGCTGTGATCTGCACGATGAAACGCCGCAGTTCAGCGACTGCCAGACGGACTGGCATGATAAGATATCGCTGGAGAATGATTTGGCCAACGAAGAGGACGAGGCGCTGCTCTATCAGACCTATATCAAGTGCGACAAGCATGCTCTGGCCCAACTAAGTCACAAGGGCGTRCAGGCGCTGGCGAAGCGYTTGRCGAAACACGGCTGTCATCCYTATCCGGGCCTGGTGCTGGAGTGCGTTGCCAACGAGATGATCTTGAACTGTCCGGCCAAGCGCTTCCACCAGACGCCGCAATGTCGCGTCGTCCGCGAGTATCTGCGTCAGTGCATGCAGCATCTCAAATATATATAG
>g414 name=Obp85a; type=CDS; loc=scaffold_228:144636-145345(+); func=full-length; length=528; species=Dnig; release=r1.0;
ATGCGAGCGAATGCAACACGCCTTGCCGCCAGCTGTTGTCAGCTGACGCGTCCCAGTCTCGATAAGGGCTATGCGGATTGTCGCTCCGAGCTACATTTGCCACGGAATCGACGCTTTAGCTTCGCCGAGCTGTACACCATTAATATGTGCGTGGAGGAGTGCAACTTTATAGGCTCTGGCTATATAGACGTTGATCCGCCCTATCGCCTGGACATGGGCCGCGTAATGCATAACTTGGGGCAAATTTTGCCGCAGCCGCAGGASAAAAGTGTTCCATTTATGGTCGAGGCCTATGCCAAGTGTGAATCCTTTCTCGCGCTGCATGGAACGCACTTTGCGCTGCATCCGCCGGATATTGAATTCATCGAGGAGAAGTGCAAACCCTTCTCGCTGCACGTGACCATCTGTGTGCGCATCCATGCGATGCAGAAGTGCCCCAAGGAGTTCTACTCGAACAGCACCCAATGTCATATGGCCCAAAGCTATTTCACACAGTGCGTCGACGACATTTCAGCGAATCTTCTGTAG
>g1128 name=Obp8a; type=CDS; loc=scaffold_292:6076-6480(+); func=full-length; length=405; species=Dnig; release=r1.0;
CCCTCGCCCACCAGAGCCGCCCAATCGCTGGCAATGCTGCGCGCTCGAGACGAATGTTACCGCAGCGAGGGCATTAATGCAGATCAGCGACTGGCCTTGGAGCGGCAGCAGTACAAGAACTTGGCGTATGTGCAGCGTTATGTGTACTGCTTCTGGACACGGCTGCAGCTATGGCAGGACAACACTGGCTTTGATCCCATGCGCATTGTGAGCAGCTTTGGCGGGCCCAGACATTTGAATCCGGAGCAAACAGTGCCGGCGATAAATGGCTGCAATGCGCGTACTCGTCGYACTTCCCGCACCGTCCTCGACTGGTGCTATGGCGCTTTTGTTTGTGTCCTGCGCACTCCAGTGGGCGATTGGTATCGCCGGCACATGCAGGATGTCATCAATGGGAATGCTTAG
>g826 name=Obp99c; type=CDS; loc=scaffold_309:107344-107867(+); func=full-length; length=465; species=Dnig; release=r1.0;
ATGTTYAAGTATCTGATCGTTTGCCTGGCGCTCTGCTCGTTGGCCGCTGCTGACGAAGAATGGGTGCCCAAGACGGCTAACCAAATCAAGGAGATTCGCGGCGAGTGCCTCACGGCTCATCCGCTGAGCGCTGATCAAATCAGCAAGCTGAAGCAGCTGGAGTTCCCCGATGAGACCGAGGTGCGCCAGTATCTGCTGTGCACGGCCTTAAAGCTGGATATCTTCTGCACACTCGAGGGCTACCATGCGGAGCGTCTGGCTAAGCAGTTCAAGATGGATCTCACCGAGGAGGAGGCGCTGCAAATTGCACAGAGCTGCATTGACAGCAATCCGGAGAAGAGTCCTGCRGACGTGTGGGCTTTCCGCGGACACAAGTGCATGATGTCCAGCAGGATCGGCGAGAGGGTCAAGGCCTTTATTAAGGCCAAGCAGGCTGAGGCAGGAGCGAAGGCTTCAACTCAATAA
>g348 name=Obp99a; type=CDS; loc=scaffold_309:124660-125147(-); func=full-length; length=429; species=Dnig; release=r1.0;
ATGAAATTCTTCGTTGCCATCTGCATGCTATTTAGCTTGGCCTCAGCCGAGTATGTTGTCAAGAACAAGGATAATATGCTGAGCTACCGCGAGGAGTGCGTCAAGGAGCTGGGCGTGCCCACTGAGCTTGTCGAGAAATATCAGAAATGGGAGTACCCCAATGATGCCAAGACTCAGTGCTATCTGAAGTGCGTCTTCACYAAGTTCGGTCTCTTYGACATCCAATCTGGCTTCAACGTGGAGGACATACATACCCAGCTGGTCCGCGGTGCTGCCGACCACGACSATGAGCTGCACTCAAAGATTGCCGCCTGTGTGGACAAGAACGAGCAGGGATCGAATGCCTGCGAGTGGGCTTATCGTGGTGCCGACTGTCTGCTGAAGAATCACCTGCAGCTCGTGCAGCAGAGCCTGACGGCCGAGCCCTAA
>g240 name=Obp56d; type=CDS; loc=scaffold_530:12280-12740(+); func=full-length; length=399; species=Dnig; release=r1.0;
ATGAAATTCCTAATTGTTCTCGTTGCCTGCGTGGCTCTGGTTGCAGCTGATCAAATTCAACTGTCGGATGAGCAAAAGGCCAYTGCAAAGGCCAACGGTGCTGCCTGCATGGAACAGGAGGGTGTCACCAAGGAGCAGGCCCAGGCATTGCGTGAGGGCAACTTTGATAATGTCGATGGCAAGGTCAAGTGCTTTGCCAACTGTTTCCTGGAGAAAGCCGGCTTCATAGCCGATGGCCAGATCAAGCCCGATATCGTCATGGAGAAGCTCGGCCCCATTGCCGGCCCAGAGAAAGTCAAGGCGGCCCAGGCCAAATGTGACTCCCTCAAGGGTGCCGATAAGTGCGACACAGCCTTCCAGCTGTTCCAGTGCTACTCTAAGAACAAAGCTGAAATCTAA
>g817 name=Obp56c; type=CDS; loc=scaffold_530:16549-17381(+); func=full-length; length=762; species=Dnig; release=r1.0;
ATGAATACTAGATTCACCTCGTTGTTGGCGCTGTGCTTGTGCCTCAGTAATCTATCGCAACTGGCATGGGCGCGTTCTRTGTCCGTGTCGCTAAACATGTCCATGACGCGCAGCGTGCAGGATGATCGGAATGTGACGGCAGCTGTACCCAAGCTCAACCAGGAGATGCTGCAGTCCTGCATGCGGGATACGGAAGTATCGATGTCACAGCTGAAATTCTTTCGGCTCAGTCTGCTCTTCAACGAGAACAGCAACAGTGACAACGACTTGGCCCAGGCAGCTGGCGACGGTGATGCGGATCTGAACAATGGYAACAATCTGGGCGATATGGATTATGGCAATGCAACGCCACTTTTGGATCTCAAGCGAAATGAGCCGYTGCAGTGCTTTGTGCGCTGCCTSTACGAGAGCCTGGGACTTGTGCACTACGATATGATGCTGGAGGAGGCATTCCGCATGCAGTTGCAGAATCTAATGCAGCGCTTGAAGCCGGAGCTSAAGGAGTGCAAGGAYATGACCAGCAGGAATCGCTGTGAGGCMGCCTATAAGCTGCATTTGTGCTACAATCATCTGAAGAATCTGGARGCGGAGCAGCGACTACGTGAGATTYTGGAGCAGAGTGAAACTAGCAACGATCTGCCGGCATCGGAAAATGAGGAGAATGACAATGAGAATGCTGTGGATGATGCGGATAAGGCCAATGAGTTCATTGCTGCCATTCAGCGCTTTGGAGAGCAAGTGACGGCAAACCAATCTATTTAA
>g1297 name=Obp56a; type=CDS; loc=scaffold_530:19439-20273(-); func=full-length; length=417; species=Dnig; release=r1.0;
ATGAATCCCATTTTTGTGATCGCATTGAGTGCTSTGTTTGTGGCTCTGGCTGCAGCATCGCCCTTTGACCTGAACGAGGATCAAAAGGCTCTGTCCAAGCAGTACATTGAGCAGTGCTCCAAGGAGATTACTCTCACCGAAGAGGAGTTGGCCAAGGTGAACGCCAAGGACTTCAAGAACCCCACCGAGAACATGAAATGCTTTGGCAACTGCTTCTTCGAGAAGGTCGGCACACTCAAGGATGGCGTTATCCAGGAGGAGGTCGTCCTCAAGAAGCTGGTGCCCATCATTGGTGAGGAGAAGACTCGTGAGGCTTTAACYAAATGCGGTGAAGTCAAGGGCGAGAATAACTGTGATMRRGCATCCAAATTGTACGAATGCTTTGAGCCCTACMAKCCCAAGCCGGTGACGGTTTAA
>g1459 name=Obp56eL1; type=CDS; loc=scaffold_530:3086-3536(-); func=full-length; length=393; species=Dnig; release=r1.0;
ATGAAATTCATGATAGTTCTGCTTGCCTGGGTGACTCTGGCTCTGGCTGCGGATCTGACCGAGGAGGCGAAGGCAGCTATTCGAATGCATGCAGTTCAATGTGCCCAACAGGAGGGCACCACCAAGGAACAGGCGATGGCTTTGCGCAAGGGCAGCTTTGAGGATGCCGATGACAAGGTCAAGTGCTTTGCCAACTGCTTCCTGGAGAGAGCCGGCTTCCTGACCAATGGTCAGCTCAATGCGGATGTGGTGCTGCAGAAACTGACGCCCTCTGCCGGTGCTGATAATGTGAAGGCAGCTCTGGCCCAGTGTGACTCCATCAAGGGTGYGGATAAGTGTGATACGGGCTTTCAGGTGTACCAGTGCTTCTATAAGAGCCGTGCTTGGGTTTGA
>g401 name=Obp28a; type=CDS; loc=scaffold_75:157157-157588(-); func=full-length; length=432; species=Dnig; release=r1.0;
ATGCAACGCTTTATTTACACTCTGGCAATTGTTGCGCTCCTTGGAGCTGCTCTGGTGCGTGGCTTTGACGAAAAGGCTGCCATGGCCAAGTTCCTGGAGTTGGCCGATCAGTGCAAGGCAGATGTGGGTGCYACGGATGCGGATGTGCAAAATGCCGCGAAGCATGAAGCTTCCACAACATACGAGGGCAAGTGCCTGCGRGCCTGTGTGATGAAGAAGWWCAACGTGCTGGGTGCCAATGGCAAACTGGACACGGAGGCCGGACGGGAGAAGGCCAAGCAGTATACTGGCAATGATCCCGCCAAGCTACAGTTGGCCCTCGAGATTGGCGACATCTGTGCGGCCATCTCTGTCCCCGAGGATCACTGCGAGGCAGCCGAGGCGTACAGCATGTGCTTCAAGGCGGAGGCAGGCAAACGTGGACTTATGTAA
>g8 name=Obp57cL1; type=CDS; loc=scaffold_84:264288-264773(-); func=full-length; length=429; species=Dnig; release=r1.0;
ATGATTAAACGTATGAAAAATGCAGTTCCAATCATTTTYATAGCTTATCTACTGGGTCTAGTCCAGAGTACGGCTGATATGGAAGAATTCAGTGCCGCGGAGCAACATTGTTTGGCTGCCAACAACATTAGCAAAGATGACTTAGCAGAATTTCTAAATAAAGTCATGCAGGATAAGAGGGACAATATTGGAGCAGAGTACAAGTGTTATATACATTGTGTAGCTGATGCAATAAATGCACTCGACTATGACGGCTTAGTGGATGTGGACCTGGTCGATTCATCGGAGGAGCTAACCACATCCCAACGCAACATGGTTGCCGACTGCAAGAATYTGCACGATGGAGAAGGCGAGCCCTGCGAATATGCCTACAATATGATGATTTGTATAATGGACAAGATGAAGGATGAAAAACCCGAATCTGAGTGA
