# Supplementary material for: Chemosensory adaptations of the mountain fly Drosophila nigrosparsa (Insecta: Diptera) through genomics’ and structural biology’s lenses
Source: Sci Rep. 2017 Mar 3;7:43770. doi: 10.1038/srep43770 (PMC5335605; doi:10.1038/srep43770)
Supplement: Supplementary dataset 1 [file srep43770-s2.zip › Dnig.Or.CDS.fasta]

>g3 name=Or67b; type=CDS; loc=scaffold_120:283127-285721(-); func=partial; length=1239; species=Dnig; release=r1.0;
ATGAAGAACCTATTGGATGAGGAGCTAAAAAGAATTGATGAGTTGACCAAACCGGGCTTAAAATGGGTGGAGTACAGCGCCTATGCATTGGGCATTAACCTATCGCCCAGGAAGCGTAGCTCGATGCCCTGCAGCTTCTTACGCATATTTGCATTGCTCGTAAATCTGGGCATTATATACAGTCTCATAAAATTTATAATGGCCAATTTTGCGGTGTCCTTCGAAGCTTACGTTGAGGCTGTGCTACTAACTTTTCAACTGTCAGTTGGAATGGTGAAGATGATGCATTTTTATACCTTTTTGGAGTCGTGTGTGGAGCTGGTGCGAACCACAGAAACCGGTGGTGTGCTACAGAATTTGGGTCTCTTTGATTTAAATTTGCCAAACAAGCATGTGTTGTGTAAGACCTTGGGCTCGATGTTAAGAAAGAGCTGGCAGGTGATCGATCGGCAGGTTATGTTCTTTTACAAGATCGTTTGCATGCCAGTGTTGTATTACACCATGCGACCCTATTTTCAATACATCTACGACTGTTATATAGTGAAGGAMACATGCGAAATGACGTTGACCTATCCAGCCATAGTACCCTACGTGCAGCTGGGTAAACATGAATACCCCTCCTATTGGGTGCGCTTCTTTCTGCTTCAATCTGGTCCAGTTTGGTGCTTTTTRGCTGTGTTTGGATTRAATAGCCTGTTTGTGGTGCTAACCAATCATGAGGCTTGTCTTCTGGAGGTCTTGCGATATCTGGTACAAAACTCCACAAGCGCTTCTGTGGTTTCTAAGCCCAACAGGGTGGCATATTTAAAATGTTGTGCCAGACTTTTTGCGCGTATATCGAAACATCATGCTCAAATKGAAAATGTATTCAGATACATTACTCTTGTACAATGTGTAATAAGCAGTATTTTGATATGCATGTTGCTATATAAGATCAGCACTGTACCAAAAAACGTTCTTCCAAGACTTCAACCTTCCATACGATTAATTATAATGATTATTTCACAGAGCGAGCTGTTGTATTTCGACTGGTACAATTGCGCTTGGTACGACGAATCTGAWGATTTTAAGTTCATAATTAAACTAATGCTTCTATTTTCGAGACGTGCTTTTGTTCTCAGCGTTGGCGGCTTTACCAATTTATCACATGGATTTTTAGTACAGGTGATAGATAAATTATWWACATGMATTTRATACATATTGCTTATCCATTCATTGATCCACAGGTTTTTCGCATGA
>g14 name=Or30a; type=CDS; loc=scaffold_25:793898-794258(+); func=pseudogene; length=361; species=Dnig; release=r1.0;
ATGGAGCTCGAAACTATGCCGACTACAGAGATGCCCATCTTTGGCAGCACACTGCGGCTGATGAAGTTCTGGTCGTATCTCTTCGTTCATAACTGGCGACGTTATGTGGCACTCACGCCCTTTGCCCTCATCAATGCAACTCAATACGTGGACATCTACCTGAGCACAGAACCTCTGGACTTCATCATACGCAACGTCTATCTGGCAGTGCTCTTCACCAACACTTTTGTGCGGGGTGTCCTTTTGTGTGTGCATCGCGGACGTTACGAACGATTTCTGGAGCTTGTTAAGGAATACTATCTGCAGCTCTTGGTGAGTAAAATGAAAAGTCATTTCCCAACTATATATTTGATTTTAATTT
>g49 name=Or59a; type=CDS; loc=scaffold_10:16085-17206(-); func=full-length; length=1053; species=Dnig; release=r1.0;
ATGAATTGGCCAAAACTCTACATCGGTTATTGTGTCGTGTTGCATCTGTTAACCACAATTTGCTACCCGCTGCATCTGGGATTGTCTGTCTTTCGCAACGCCGATCTGACGGAGGATATTYTCAACTTGACAAYATTTGCCACCTGCCTGACCTGCTCCTTGAAGTTTATTCTGTAYGTCAATAGTATTCATAAAGTTCATCGGATKGAAGAACTGCTAGGACTGTTGGATTCGAGAGTCGATGGAACGGCACAGAGAGTCATCTACAACCGGCTGAGAACTCAGCTGCGAACTATAATGTATGCCTTTATRGGCATATATCTGRCAGCTGGAACTTTTGCCGAGGTGGCCTTCCTCTTTAAGAARGAGCGAAGACTCATGTATCCCGCCTGGYTTCCATTTGAYTGGGCCAATTCAACGCGAAACTTTTACATTGCCAACGTATATCAAGTTTTTGGAATTGGTTTTCAGCTCCTTCAAAATTATGCCAACGATWGCYTKCCCGGCGTGCTCTTGTGCCTGATCTCCGCCCATATCCAGATGCTCTACGTGCGCTTCGAGCAAGTTGGACAGGATGATGCTGAGGACGCTGAGGATCAACTGGAGGCTTGCATCACAGATCACAAGAATCTGCTGGAGCTACTCCAGACAGTCGAGTCCTTGATATCCCTGCCCATGCTCATTCAATTTGCCGTGAGTGGCCTCAACGTGTGTATAAGCACAGCAGGAGTGCTATTTTTTGTTACCGAGCCCATGAGTCAGGCATATTTCTTTTTTTATGCCTTGGGCGTTCCGCTCCAAATCTTTCCCRCCTGCTACTACGGCACAGACATGGAGCTCTGGTTCGGTAAACTGCACTACGCGGCCTTCAGTTGCAACTGGCCAGCGCAGAGCCGGAGTTTCAAGCGGAAGATGATGCTGTTCGTGGAGCGTTCGCTGAAGCACAGCACAGCCTTGGCTGGTGGCCTGGTACCAATTCACGTGAACACCTTCTTTGCCACCCTCAAGTTTGGTTACTCTCTGTTCACCATCTTGATTGGCATGCGCAGGTAA
>g4229 name=Or59b; type=CDS; loc=scaffold_10:53228-54555(-); func=full-length; length=1200; species=Dnig; release=r1.0;
ATGGCGGCGACATTCAAGCTAATACACCCAGCGCCGCTGACGGAACGGATGCGATCCCGAGATGGCTGCATCTATATGAATCGGGGCATGTGGGTGATTGGCTGGCTGCCGCCGAAGGAGGGAGTGTGGCGCTATGTGTATCTCATCTGGACATTTACGACCTTCTTCTTTGGCGTCTTCTACTTGCCGGTCGGCTTTGTCATAAGCTATATGAAGGAGTTCAACAACTTTGCGCCCAGCGAGTTTTTCACCTCGCTGCAGGTGGCCGTCAATGTGTACGGCTCCTCGGCCAAGTCYCTAATCACCTACAGCTACCTRGAGAGCCTGCAGCGAACTGAGACCATTCTCGACAGACTGGATGAGCGGCTGGTGAATGATGCGGATCGCCAGAAGATACACAATGTGGTGGCCCGTTGCAATTACGCCTTTCTAATCTACACCATTATCTACTGCGGATATTCGGTAACCACATTTCTGAGCATGGTGTTGAGCGGTAGTCCGCCTTGGGCCATCTACAATCCGTTTTTGGACTGGCGCGACGGCACGGCCAGCTTGTGGGTGCAGTCGATCCTTGAGTATATCGTCATGTCCTTTCCCGTGCTGCAGGATCAGCTAGCCGACATATATCCCCTCATGTTCACGCTCCTCTTTCGCGCCCATCTGGAAGTGCTCAAGGATCATTTACGCAACTTACGCACGGATCCCACCAAAACGGAGCAGCAGAACTACGACGATCTAGTCAATTGTATTTTGGATCACAAGCTGGTTATAAGATGCTGCAACTTGATACGTCCAATTATATATCGCACAATATTTGTGCAGTTCCTGCTCATTGGCTCGGTCCTGGGCTTGACCATGATCAACTTGTTGTTCTTCTTAAACTTCTGGAATGGCGTCGGCTCCGTTATGTTTGTCTTCATCATTCTGCTGCAGACGTTTCCCTTCTGCTACACATGCAATCTGCTCATTAAGGACAGCGAGGACTTGTCCAACACCATTTTCCAATCGAACTGGATCGATGGAGAGCCGCGCTATAAAAGCACATTGATTAACTTCATTCTGCACTTGCAACAGCCGATCACCTTTGTGGCAGGCGGCATATTTCCCATCTCAATGAACAGCAATATCAGCGTGGCAAAGTTCGCATTCAGTATTATTACCATAGTGAAACAAATGAATCTCGCCGAGCAGTTTCAGTAA
>g5879 name=Or9a; type=CDS; loc=scaffold_100:148815-150272(+); func=partial; length=1041; species=Dnig; release=r1.0;
ATGCTCTCCTTTTCGGTTCCACTCTTCACCTCCGTTCTGCGCAATCTGACCAATGTGACCACCGTGTCGGATGCGATGGGCTCCCTGCTGGCTGTAGTTCTAACCATGACCAAGTTTCTGGTTTTTATGTACTATCGCGGKCAGTTTGTAGACCTCATCAATCGCATTCGCGGCATACTCGACAAGGAGATCGATGCCTGGCCAGAGGCGGCGGCCATTGTGAAGACGGAGAACCGGAGCGATCAGTCGCTGAGCTTGACGTATATGCGCTGCTACATTGCCGCCTGCATCTTTGCTGCGATGAAGCCGATCGTGATCATGGTCACGAACAAGATGCGCACGGGTCGCACTCGTCTGGAGCAGCCGCATTCGGCCGTTTATCCGTGGAGCGATCAGTCGGCTTTGCTCTACGGACCCACCTACATGTGGAACGTGCTGGCCAGCTACGGTGTGGTGACCATGTCCTTGTCCATGGACACGCTGCTCTTTGCCTTCACGTACAATGTGTGCGCGGTATTTAAGATTGCCCAGCATCGCGTCCGGCATCTGTCGCCGCAGAGGGAGGCGCCGTGGCAGGAGCTGCGGGAGCTGGTRRAGGTGCTGCAATTGCATCAGACAGGTTTACAGATTGCCACCCAGCTCGGACACAGACTCCGTCCACTGGTCTTCATGCAGTTCCTTGTGACGGCGCTGCTGCTGTGCTTTCTCGGCTTTCAGTTCGCAGATCTTTTTCCCTCGCCCGTCTGCATCTACTTTATGTTCTTTGCGGGTTCGCTGCTCCTTGCGCTGTTCATCTATTCCCATATCGGTGAGAATATGAAACAGGCCAGTGGGGATTTTGCGATCGCCCTCTACGACAGCAACTGGGTGGACTTTGCCCCGGCCACCCGACGGGCTCTAATTGTGGCCATAATGCGAGCTCAGCGACCTTGCCAACTGCAGGGTTACTTCTTTGAGCCAAACATGGCCACCTTCTCAGCGGTCGTCCGCTCGGCCATCTCCTATGTCATGATGCTGCGCTCCTTCAATGCCACGGGTTAG
>g2667 name=Or9a; type=CDS; loc=scaffold_100:153680-155389(+); func=partial; length=582; species=Dnig; release=r1.0;
ATGGGCTTTGATTTGTGGAACGCCAGCAGCTCAAATGATCGTCCAAAGATCTCGCTAGTGTTCATTGGCGCCATGGTCGCCTTTGCGGGTCCACTCTTCTTCTCCATTCTACAGAATCTGACCAATGTGAGCATCATGTCGGATGCMATGGGCTCCCTGCTGGCTGTARTTCTAACCACAGTCAAGTATGCGGTTTTTATCTACTACCGCAAGGACTTTGTAGACCTCATTTATCGCATTCGCGGCATACTCGACAAGGATCTGTTTCCCTCGCCCGTGTGCATATACTTCATCTTCTTTGTGGGTTCGCTGCTCATTGCGCTGTTCATCTATTCCCATTGCGGTGAGAATATGAAACAGGCGAGTGCGGATTTTGCGATCGCCCTCTACGACAGCAACTGGGTGGACTTTGCCCCGGCCACCCAACGGGCTCTAATTGTGGCCATAATGCGAGCTCAGCGACCTTGCCAACTGCAGGGTTACTTCTTTGAGCCAAACATGGCCACCTTCTCAGCGGTGGTCCGCTCGGCCATCTCCTATGTCATGATGCTGCGCTCCTTCAATGCCACGGGTCAGCAATAA
>g6219 name=Or67a; type=CDS; loc=scaffold_103:133246-134368(+); func=partial; length=1011; species=Dnig; release=r1.0;
AGCTCCAAGGCAGTTCCCAGTCGCTGGCTCTATGTCAACTTTCTGCTCAACACACTTAATATGAACTTTAACTTTTTCATGGAGTTCATGTTCCTGGTGCTGAATTTTAGCGATTCGGAGAAAATTGTGGATGTGTGCATGACCATCTGCTACCTGGGCTTCATCATTGTCAGCCAACTGAAGACAGTCAGTGTTTGGCGCAAGAAGGCCAAGTTGAATGGCTTGGTGAGCGAAATGGAGTCCATCTTTCCGGCTGCAACCCATGAGGAGCAGGAGAAATATAGAGCTCAATACTATTTGGGCCGTGGTCGATACTTTATGCGGGGCTTCAGTGGTCTCTATCTGATTCTCGTTATCACCTATAGCTTCTATATCTATGTCAAGTATGCCATACAGCACTGGCTGCTCCACGTGCCCGATGTCGAGAAGGGAATGCCCTATTTCTCAACGTCACCCTGGGATTGGCACGATCACTGGAGCTACTATCTGATGTATCTGCTGCAGGTCTGGGGTGCTTATATAGCCACAACTGGGCACATCTCGGCGGATCTGTCCATCTATGCGGTTAACATGCAGCTCGTCATGCACTTTGACTATCTCTCAAAAGCACTCGCGGAGTTTAAGATACAAACAGGACGTGTGGCCAACGGTTTTGCAAAGGACACCAAACAGCTGCAGGATTTGATTTTGTACCACAACAAGCTGTTTGGACTAGCGGATGTGATGAACTCTGTCTTTGGCATGCCATTGCTCTTGAATTTCCTCACCTCCTCCGTCATGGTCTGCTTTGTGGGCTTTCAGATGACTCTCGGACTGAGTGCCGATCATACTGTAAAACTAGCTCTCTTTCTGATCTCGGCCGTTTCGGAAATCTATCTAATTTGCTACTTCAGTGACCTGCTGATTGTTTCGAGCGCCAGTGTCACTAATGCGGTATATGAGATGAATTGGCTACATGGCGATCCGCGCTTTAATAAAATGCTCATTTTCATAGCTCGACGTGGTCAGAAG
>g6357 name=Or74a; type=CDS; loc=scaffold_122:183078-184425(-); func=full-length; length=1164; species=Dnig; release=r1.0;
ATGAGCTGGACATTGGCACTGTCYMGGCGTTTAAATCCTGTAGCTTGGCCACTAGACGATAATCCAACTAAGAAAGCTATCTTTGTSGAGAGATTTTTGTTTGCCTTTGCATTCTCTGTGATGTTGATGCACAGTGAAGTTGATATGCATTATTTTATAGTCAATCTGGACGATCTCAGTAAACTGTTTCAAGGCATTCCAACATTCGTCGTCCTGATGGAAATAAATATACGCCTCCTTCATCTGGCCATGTTCAAGAATCGATTGAAGAAGCTGCTTCAGAGATTTTACGCTGAGGTCTACATTTCACAGGATTCGGATCCACGTAATTTTGACATGATAAAAACACAGTTGATGGGAACCCGATTTATAACATCATTCTATCTGATGACGGTGTTGTCGTTCTTTTTGGAGCCGGTTAAGAATATTTTGGAAGGCCGTCGGGAGATGCTCTATAAGCAGGAATATGTGTTCGATAATACCAAGTTGCCATTATATATACCTCTGATTTGTTGCAACCTCTGGGTGGGTGTATTATGYATTAGTGTAATCTTTGGTGACCTCAATATGTTGGGTGAGTTTATGATGCATCTAAATGCCCGTTACCTGGACCTGGACAGGGATCTAAAAYTGGCATCTAAGCGACTGCTATCATCGGGAAAACCCTCAAATATTGCTGGAAAGTTTCGTCAGGAACTTGTCAAAGTACTTCGTCGTAATGCTGCTCTGAATAACTTAGCCCAAGATGTCGAGCRTCAATTCACATTTCGTATCTTTATTACWTTCAGYTGTAGTGCAACACTTTTATGTGTCTTGGCTTATCTATGCTATAAGAATATGGATAATAGGATTGTCTATATCATTTGGTTCACTGCCAAATTTTTGGAACTCCTAGTGATTGGWTTTCTCGGTTCAATTCTCTATAAAACGACTGATAAATTGGATGTTATGTACTATTGCTGTGACTGGGARCAGATTGTTTATCACTCGGACAATGCCAGTGAAAATGTGCAACTTATGAAGCTGATCATTCTTTCTATTGAGCTGAATTCGAAACCCTTTGCCCTTACAGGCCTTAACTATTTTCGTGTTACTCTCACTGCGGTCATTAAGATTTTACAGGGAGCCTTCTCGTACTTTACATTCCTGACCTCGTTTGGCTAG
>g5235 name=Or98b; type=CDS; loc=scaffold_144:134505-136151(-); func=full-length; length=1170; species=Dnig; release=r1.0;
ATGCTGTCGGACAAGTTTCTCAAGTTGCAGAGCGACTACTTTCGCCTGATTGGACTCAATATATTTGCATCCAGTGGGAGCTGGTTGCATCCGCACAGGACTATTTACAGCATTCTGTCAGTGGTCACATTTCTGCCACTGACTGTTGCATTCTGTTTACGTAACATGGAAAATGTTGACAAGCTGACCGACGGCCTCTGTTCGGTGTTGATTGATCTGTTGGCGCTGTTTAAGTTGGGGCTGTTTCTCTGGATGTACAAGGACTTTCAGCAGCTTATTGACCAATTTCGCAGCATGTTGACTGACGAGAGTGGAAAATTAGCTTTCGGCCGGATAATAGACAAGGYTAATCGACGCGAACAGTTCATTAGCGGATTATACAAGAACTGCTTCGCCCTGGCCGCAGTGTCCGCCTGTCTGCTGCCCCTGGTGCGCATGATGAGCTCCTCTTTGGGTCCAGGCGATGGTTCAGTGTCAGTGCCGTCGCCGGAGCTGCCATTTCCGAGCATCTATCCGTGGGATAATCGTCATGCACTCAACTATTTTGTATCSTATGTGTGGAATATTTCTGCCGCTCTGGGCGTCCTGCTGCCCACCGTGTGCGTGGATACGCTCTTCTGTTCGCTAGCCCACAACTTGTGCGCCCTGTTCGAGATAGCACAATACAAAATGAAACATTTTGTTGGCGCTACTTTGGAGGAGAGCAAGACGCATCTGGCCAGCACGTTATACAACTATCAGAAGAGTCTGGATATGGCTCAGACATTAAATCACCTTTTCCGGCCGCTAGTCAACATGCAGTTCCTTGTGTCCTCGCTGCATCTGTGCGTACTCAGCTATCAGCTGGCAGCAAATCTAACACAGCCCGAGGCCCTTTTCTATGGAGCATTTACGGCCGCAATACTCTCCCAGGTTTACCTCTACTGCCACTCTGGGGAGTACGTCAAGGCGGAGAGCGCAAAGTTCGCAAAGGTCATCTACGACAGCGCCTGGTATGAGGCCAGCTCCAGTTGGGCAGCGATCGGGCAGCCGCTGCAGATCTCCATGATGCGTGCTCAGCGTGGCAGTCGCATCGATGGCTACTTCTTGGAGGCAAATATGGAGACATTTCTTTCGATTGTGAAAAGGTCCATGTCGTATGTTACACTGTTGCGATCCTTTTCTAAGTAA
>g2594 name=OrN2; type=CDS; loc=scaffold_146:252894-254204(-); func=full-length; length=1200; species=Dnig; release=r1.0;
ATGGGAATGATATTTAAACTGATTCATCCCGCATCCCTGTCGGTGCGGGTGCGTTCCAGAGAGTGTTGCATCTATTTGTATCGAGCTATGACGTTTGCTGGCTGGACACCACCAGAGCAGGGATTACTCCGATATCTCTACCTGGTCTGGACGTTCCTCTATTTCACTTCTTCGATTATTTACGTACCGCTCAGCCTCTCCCTTAGCCTCATTATTGACTATAGCAATTTTACTCCCGGCGAATTTCTCAGTGTTCTCCAAGTGTGTGGAAATGTAAGTGGATCATCTTTGAAGTGTACAATACTACTGATTGGCCTCCAGCGTCTGCACGAGACGCAATCGCTACTCGATTCGCTGGACCTGCGACTGAAGAATGACAGCGATCGCAGGAAGATCCACAAAGCTGTCGCTGGCTCCAACTTTATATTTTTAGTGTATGCCCATCTGTACTGGGGCTACTTGGTGTCCGATTTTATTGCTGGATTGGTGAATGCCCAGCCGCCCTGGATAATGTACAATCCGCTTTTCAATTGGCGCGATGGAGTCGGCTGGTTGTGGTTGCAGTCGATCCTTGAGTACATCTTCATGTTCAATATGGCGGTGGTGATTCTAATTATGGACACATATACYACAGTCTTTGTGAACATATTTCGAGCTCACATCGATGTTCTGAAGGATCACATTCGAAATCTGCGCACCGATCCTGGCCAGACAGAGGCTGACAACTACCAGGAGCTTGTGTCCTGCATCACCTACCACAAGGCGATCCTTCAATGCTGCGACATGATGTGTCCCGTTATGTCACGCACCATTTGCATACAGTTCCTGCTGATTGGCGTTGTTTTGGGCCTTACTATGATAAATGTTTTATACTTCGCTGGAATATTCCGTGCGGTTTCCTCGTGTTTATTTCTCGCTGCTATTTTGGTGGAGACGTTTCCGTTTTGTTACTTTTGCGATATGCTCGCCGGCGATTCGACGGATTTGGCCAACCTCTTGGGTCAATCGAATTGGATCGATGCTGAGCCCAAATATAAATCAGCGTTGAAGATTTTTATGCAYCACGTTCAAAAGCCGATTGTCTTCATTGCTGGTGGATTTTTTCCAATCTCATTGAACAGCAATATTAAGATGGCCAAGTTTGCATTTACCGTTATGACTATAGTGCAGGGAATGAATCTGGCCGATCGTTTCAAATAA
>g2074 name=OrN2; type=CDS; loc=scaffold_146:288010-289288(-); func=full-length; length=1167; species=Dnig; release=r1.0;
ATGCGAGTAGGMTCCAAGGAGGGYTKCAGCTATTTGTACCGGGCCATGAAGTKCTTGGGATGGCTGCCACCACAGCGGGGTATTAAGCGATATGTATACCTGCTTTGGACGTGCTTTATCTTTGCYTTCTCAGAGACTTATCTAAACTTTGGCTATGCACTCAGCATTGCTATCGACTTTAAGAACTTAACGTCCGACGAGTTCCTTGGTTTGCTCCACATACTCCTCTGCAAACTTGGACAGTCCACCAAGAGTATAAATGCTCTAATCTTATTCTACCGCCTGGGCGAAACGGAATCGGTCCTCGACAACCTCGACGAGCTACTTCAGAGTGACAGCGATCGCCGRAAGATCCACAAAGCTGTTGCACTTTCCAACTACGTGTTTTTGGTATATTGGTACTTTTACTTTGGTTACTCATTGTCGATGCTAATGGCCGGTATATGGAGCGGACAGCCACCCTGGTTGATCTACAATCCGCTGTTCGATTGGCGCCAAGGAGTTTACCGTTTTTGGCTGCAAACGATCCTTGAGTACATGGTTATGACTCCGGCAGTGATGATGAATCTGGTTTGGGATGCCTTACCGGTCGTCTATATGGTCATATTTCGGGCACACGTCGATGCCTTGAAGGACAACATTCGAAATCTGCGTACTGATCCGCACCAGTCAGAGGCGGAGAACTATGATAAGCTTGTGTCTTGCGTTATTCGCCACAAACTGATCCTCAAATGCTGTGACCTCATGCGTCCAGTCATATCGCGCCTAGTCTTTATACAATTTCTACTAGCTGGCTTACTGCTGGGACTAGCAATGGCAATCGCTTTAAATTCATCAGATATATTTCGTAAAATTTCTGCAGTGATATTTCTCGTAGCTGCCTTGATGGAAACATTTCCCTTCTGCTACCTGTGCGATTTACTCGTCTTGGACAGCGAGGAATTGTCCAATCTGTTAGGTCAATCGCACTGGATCGATGCTGAGCCCAAATATAAATCTACATTGAGGATATTTATGCAGCAAGTGCAGCAGCCAATAATCTTCATTGCTGGCGGCATTTTTGCCATATCCATAAGCACCAATTTTCAGATGACTAAGTTTGCATTCAGCGTTGTGACTATAGTGCAGCAAATGAATCTGGCTGATCGGTTTACAGAGCTTCATTAA
>g6518 name=Or88a; type=CDS; loc=scaffold_146:7084-8391(-); func=full-length; length=1191; species=Dnig; release=r1.0;
ATGGAGGCCGTTAAATTTGAGCAGTTTTTAGAATTTCAAAAATATCAGCAAGTTTTTCACTTTTTGCACTTTCAATTTGTGCGCAACGAGAACGGAAGAATTATTAATAAATCGGAAATAGTTTTCTATACATCATGCCTGTCGGACTTCTTTTTCTTCGGATTCAATGTTATTGATGTCCTCAGATCTCAGCTGCTGGGCAAGACCTCCAATCAAAATCTGCCCGTYGTCAGCATTGCGACATATTTCACAATTCGCGCCATTATGATGTACATCAARCGTCACGACATTGTTGATTTTCTCAACGCCTTGGATAGGGAATTTCCCCGCGATTTGGCCGCCCAAAGGGTGATCGGTGTACCAGAGGTATTCAAACGATATTGGAAGCGACATCGATATGTGGGTCTCTTTTCGAACTATGGCTTAGCTGGTTTCATCTTCACACCWGTAGTCACCTATATACTCAGCTATGAGGATCGCAATGCGCCMATTTTACTCGATCATCAGCTGCTGGGCGGTTGGTTGCCCTACGATCTCCGCCAGAATCATGTGATGTATCCTTTGGTGTGGATTTACGATGTCTTCTCTATGCTCGTCGGCGTAGCCTTCTTCACCAGCTTCGATACTTTATTCAGCACAATGCAGACACAGATTATAATGCATCTGGATTTCTTTTGTCAGCAGCTAAAGGACATCGATGCTGAGAGCGTAAACTCTGAGGACGATGGCATCTTCATTGGCCACATTTGTSGATTGATACGCCGTCAGCAGCGGCTCAATTTGCTTTGTGATCAATTCAATGACATCTTTAAGCTTGCCATCTTAACAACCGATCTTGTGGGCGCCATATCGATATGTTTCCATCTATATCTGATAACTGAGACACAGCAGCCCTTGATGATTGTCAAATATATTGTGCCCACTTTGGTTCTGGTCTTGTTTACCTTCGATATATGCCTGCGTGGCACACAGCTGGCGGAGGCTTCCGCCCGCTTAAATGAGGCGCTTTACAATCAAAATTGGTATCTGGGCAGCAAGAAATATCGCAAGTTAATGATGATCTGGCTAAAGTATGCACAGTGCACCAAAAAGCTAGGAGCCTATCGTTTGGTTGAGGTCAACATGGCGCACTTTTCCGATATTATGCAACTGGCCTACAGACTTTTTACCTTTCTCAAGTCCCGGCGATAG
>g1669 name=Or56a; type=CDS; loc=scaffold_149:289336-291393(+); func=full-length; length=1227; species=Dnig; release=r1.0;
ATGTACAAGGTGAAGGAGCTACTGCTCGAGCCGGACAGCTTTGACAATCCGATATTTCGGACACACTTGCGCTKCTTTCGMTGGTACGGCTATGTGGCYTCCATGGARCAGCGTCATCCGTGGCTGTCCCTGCTGCGCTGCACCATCTTCACAGCCTCCATTTGGCTGAGCTGTGCCYTGATGCTGTTGCGCCTCTTTCTGGCCCGTGGCTATGAGGATATCAACGATGGCGCCACCAGCTGGGCCACAGCGGTGCAATACTTCGCCGTGTCCATTGCCACACTGAATGCCTATGTGCAGCGGGAGCGAGTTGTCTTAATGCTGCGTGTGGCACATGCGGATGTGWTGCAGCTRCAGCTGGAGGCAGATGATCAGGAGATGGATTTGCTAAACACCACTGAGCGGTATGTGCGCACCATAACCCTTTTGCTGTGGGTGCCGTCGGTGGTGGCGGGTTTCATGGCCTGGTCGGACTGCATTTATCGCACCATCTTCTTGCCGCAAACTGTGTTTAATATGGCCGCCGTGCAACGTGGCGAGGCAGCGCCCATTTTGCTSTTCAAACTCTTTCCCTTCGGTGAGCTACATGATAATTTTGTACTCGGCTATTTGGGTCCGTGGTATGCGCTTGGCTTGGGCATTACCACAATTCCCCTGTGGCACACCTTCATCGCGGGCCTCATGAAGTATGTGACCCTCAAGCAGCAGGTACTCAACAAACGTGTGTGCAGCATGGATGTCAATCGGTTGAGACCTGATCTGGCGCTGCAAAAATTAGATGGCGCCAGGCTCACATTGAAGCATTTGCAGCTCTGCAAGAATTTCGCGGAGGAGCAGCTCAAGATACGCCAATTTGTGCAAGAGCTGGAGCAACTGATCCGCATACCTGTTATGGCCGATTTCATAATATTCTCGGTTCTCATATGCTTTCTATTCTTTGCCCTGCTTGTGGGCGTGCCCAGCAGAATGGATTATTCCTTCATGTTTATCTATTTGTTTGTGATGGCTGCAATCTTGTTTATTTATCACTGGCATGCCACCTTAATTGTTGAATGTCARAATGAATTGTGCTTTGCCCTTTATGCTGGCGATTGGTACAACTTTGGCCTGCCGGTGCARAGGATGCTGCTCTTTATGATGGTGCACGCCCAGAGGCCGATGAAGATGCGCGCCCTGCTGGTCGAGCTGAATCTGCGAACCTTTATCGATGTAAGCCGCACGAAGTGA
>g3475 name=Or42a; type=CDS; loc=scaffold_155:149539-150856(+); func=full-length; length=1182; species=Dnig; release=r1.0;
ATGGTGCTACGTAAAATCTTTCCGRSCATGTAYGCCGTGCCGGACAAGGCTCCAGCTCAATCTAGAAATGCAACGCTGTATTTGCTGCGCTGCGTCTTCCTGATGGGCATACGAGCGCCGCCAAAGGATTWTTTCCTCATCTACTGTCTGTGGTCCTTTGCGCTGAATCTGGCCTCCACATTCTATCAGCCGATTGGCTTCATGACGGGCTATATTATACACTTGTCGGAGTTCTCGCCGGGTGAGTTTCTCACCTCGTTGCAGGTGGCCTTYAATGCTTGGTCYTGCTCCGCCAAGGTGATCATTGTCTGGGTGTTGGTAAAACGCTTCGACCAGGCCAATCTCATACTGGACGAGATGGATAAACGCTTGACGCAGCCCGGCGAGCGGATTAGAGTGCATCAGGCTGTCGCCAGCAGCAATCGCATCTTCTTCTGCTTCATGACCGTCTATTTGATCTATGCGACGAACACATTCATCAGCGCTGTTGTCATGGGTGTGCCCATGTTCCAGAACTACTATCCCTTTCTGGACTGGCGAGCGAGCAGCTTTCAGTACTGGCTGCAGTCGGGTCTGGAGTACTTTGCCATGTTGGGCGCATCCTACCAGGACGTCTGCGTCGATTGCTATCCCATCAACTATGTGATCCCACTGCGCGCTCACATGGCCAACTTTAAGGAGCGACTGCGTCAGCTGGGCAACGAYCCGGAYGAGCTACCGGAGCAGCGCTACGAAAGGCTCATCGATTGCATACACGATCACAAAGTTATACTACGGCTTTGCGATACTTTGCGTCCCGTGATTTCGGGCACCATCTTCGTCCAGCTTTTGGTAGTGGGTCTTGTCCTGGGCTGTACCATTATCAATATTGTCATGTTTGCCAATTTTGGATCACGTATTGCTTCACTTTCYTTTATGATGGCTGTGCTGCTGGAGACAACGCCATTTTGTATACTCTGCAACTATCTGGCGGATGACTGCTACAAACTGGCGGATGCTCTCTTCGAGTCCAATTGGATTCATCAGGACCAGCGTTACAAGAAGACCCTTCTTCAGTTTCTACAGAGTCTGCAGAAGCCAATTATTTTCATGGCTGGCAATGTGCTTACCATTTCTGTGGCTACCAATCTGAATGTAAGTCAGAGCTACCAAATTTTCATTCTCTGTTTTCACACTGGTTAA
>g48 name=Or92a; type=CDS; loc=scaffold_156:7813-11884(+); func=partial; length=1332; species=Dnig; release=r1.0;
ATGTTCGGACGCAAGAAGCCGAAAAGCGATGTGCACACCTTTGACGATCTGACCCGCTTCCCAATGGTCTTCTACAAGACGATTGGCGAGGATCTGTACTCGGATCGGGACAAGAATCTGTTGCGTCGCTATCTGCTGCGCACATATCTGGTGCTGGGCTTTCTCAACTTCAATGCCTATGTGGTTGGGGAGATTGCCTACTTTATCGTACACATCACATCCACGACAACGCTGCTGGAGGCCACCGCTGTGGCGCCCTGCATTGGCTTCAGTTTCATGGCCGATTTCAAGCAGTTTGGCATGACGGTGAATCGGCGCACTTTGGTCAAGTTGCTGGACGATCTGAAGGAGCTGTTTCCCATCAGCAAGGAGCAGCAGGACGAATATCATGTGGCATTCTATAAGAAGCATATGACACGCGTCATGTGGCTTTTCACCATACTCTGCATGACATACACATCGTCGTTCAGCTTCTATCCGGCCATCAAGTCGACCATTAAGTATTATTTCATGGGCTCGGAGATATTTGAGCGTAACTACGGTTTTCACATCTATTTCCCCTACGATGCKGAAACGGATATCACCGTCTATTGGTTCTCGTACTGGGGTCTCGCCCACTGCGCCTACGTCGCCGGCGTCTCCTATGTGTGCGTGGATCTGCTGCTCATCACCACCATCACCCAGCTGACGATGCACTTCAACTACATGGCCGACACCCTGGAGGCCTACGATGGCGCCGACCACACCGAGGAGGAGAACTTTAAGTTTGCACAGAATTTTGTGGTTTATCATGCGCGTGTTTTGGACCTCAGCGAGGAGGTGAACAACATCTTCAGCTTTACAATATTGTGGAATTTCATTGCCGCCTCTCTGGTCATTTGCTTTGCTGGCTTTCAAATCACCGCCTCCAATGTGGAGGATATAGTGCTATATTTCATATTCTTCTCGGCATCGCTGGTCCAGGTCTTTGTCGTGTGCTATTATGGCGATGAGATGATCTCGTCGAGCTCACGTATTGGCCTGTCGGCATTCAATCACAACTGGCTGCCCTGCAGCTCCAAGTACAAGATGATTATGCGTTACATCATGATGCGCAGCCAGAAGCCCGCCTCGATACGACCGCCCACATTTCCGCCCATATCGTTCAATACATTCATGAACATCGTCCGGCTCATCGTCCGGCTCATCGTCCACGCGACCGTCGACACCGTCCCCACCTGGCGGCAGTTCCAGCTCCTCAAAAGGCACTACATCACGTTGCAAATGCTCAATACGATTTTCATCACCTTCACCAAAACCTGCGTCAATCATCGCACCGAAGGTTCGTATTAA
>g645 name=Or85e; type=CDS; loc=scaffold_163:118041-118835(-); func=partial; length=795; species=Dnig; release=r1.0;
ATGGCTAGTCTGCAGTTCCACGGCGGCATCGATGCAGAGGTCAACTACTCAACGCGGGATCTGGACTCGGTGCGGGCGCAAGATTTCTTCGGGTTGCATCTGAAGCTTAAGTTGCTGTCGGGCTTGATGCCCAACCCGGAGATGCCTAGCTGGCTGCCCAACTGGCTGCAGTTKGTACTGCGTCTAGTGGCACTCCTGCACTGCCTGCTGGTGGGCTTTATCTCGCTGCATCTGGGCATCCTCTTTGGTAAAACTACGCTAGATGCGATACCAACTGGCAASCTCGAGGACATTACGGATGCCCTCACCATGACTATCATATATTTCTTTACGGCCTATGCCATCACATATTGGTGTGTGCGCTGCAAGCGTCTCTTGCTCTTCCTGAAGCACATCAATCGGGAGTATCGMCATCATTCGCTCGCCGGTGTCAGTTTTGTGAATATGCATGCCACCTATCGCAGGGCCCGAAAATTCTCTGTTAGTTGGCTATGTGCCTGTCTGGGGGGTGTAGTCTGCTGGGGCGTCTCTCCACTGGTGCTGGGCAATAGGGTGCTGCCTTTGCGTTGCTGGTATCCTTTCGATGCCTTGGCTGATCGCATCTATCCGATTGTGTATGCCAGCCAGCTTTATGGCCAGATCATTGTGGGCTCCAGTTTTGCTTTCGGCGGTTTTATGTTTGTCTCCCTCTGCCTACTGCTGATGGGCCAGTACGATGTCCTGTACTGCAGTCTCAAGAATCTGGACGCACATGCCCGGCTCCTTGCAGGCGAGTCGCTGTCGGATCTGTGGTGA
>g3725 name=Or35a; type=CDS; loc=scaffold_171:220607-221989(-); func=full-length; length=1203; species=Dnig; release=r1.0;
ATGGTTCGTTACGTGCCTCGACTGGCTGATGGCCAACGAGTAAATCTCGCCTGGCCACTGGCGCTCTTTCGCCAGAACAACATCTTCTGGCCCCTGGATGCGACTACCTCGCCCAACTGGCGTCGCATTGATTATGCGCTTGCCTGGATCGGCTGGTTGGTCTTCATGCTGCACAATGATGCGGAGTTGCGCTATCTGCGCTCTCAGAGCAACGTGGACGCGCTGCTGACTGGAGTGCCCACCTATGTGATCCTGGTGGAGGCCCAGCTTCGCGCCTTGCATGTCCTGCTGCATAGAGAGCAATTGCATGAGGTGCTGCACACATATTTCAGCTCCATCTATGTGGATCGTCAGACGGAACCGAAACTCTTTCGACAAATCGAGCTAAAGCTATTGCCAAACCGACTGGTTGCCTTCTTGTACTTATCKGCCGGCTCTGGCTATGTGATAGCGCCCATTGCAATGCTGATCACTAGGAGCAAGGACTTTGTGTTCCCCATGATCCCACCCTTCGATACAGAATCACTGTATGTGTTTGTGCCGCTGGTGCTGAGCAGCGTCTGGGTGGCGGTCTCCATTGATATGATGGCCTTTGGAGAGACGGCACTGCTCTGCGAACTAACCGCCCATCTGAGGGGTCGCTATGTGCTCCTTCAGCGYGATATGGAGTCTTCCATCGAGCAGATAATGGCAGCCCGAGAGCGTCCCCTGATTGCGCGACAATTGCGAGAGCTGYTGGTCCGAACGCTTCACCGGAACGTGGCCCTGAATCGGTTCGGGGAGCAAATGGAGGAACAATTCACTGTTCGCATATTCATTATGTTCGCCTGCAGCGCCATTTTGTTGTGCGGCCTGGGCTTCAAGACCTATGCGAGTCCAACGGGTACTTATATATATCCCATATGGTTCGGCGCCAAAACTGTGGAGCTACTCTCACTGGGTCARCTAGGCTCCGATCTGGCACATATGACAGACTCKCTGAGTACGATGTACTATCAAACGAAGTGGGAGCAGGCGCTCTATTATTCCACCGATACCCGTGAGAATCTGCGACTGATGAAGGTCGTCGCACTGGCCATTGAGGTTAACTATAAGCCTTACTATATGACGGGATTGAAGTACTTTCGAGTCAGCTTGCAGGCAGTTATAAAGATATTACAGGGTGCCTTTTCCTACTTCACATTCCTCACCTCGATACGCTGA
>g3715 name=Or49b; type=CDS; loc=scaffold_18:765094-765526(+); func=full-length; length=1050; species=Dnig; release=r1.0;
ATGTTCGAGGACATTCARCTAATATACATGAACGTTAGAATATTGCGCTTCTGGGCGCTGCTCTACGACAAGAATATAAAGCGCCACATTTGCCTSACTTTGACTATCTTTCATGTGCTCACCCAGATATTTTATATGCTCACCACCAAGGAGGGCATCTCGGGCATTATACGCAACTCCTATATGCTGGTCCTCTGGATAAATACGGTGCTGCGAGCATATCTGCTGATCCGCGATCAGGCTAGCTACGTWCATCTGATACATAATCTGCAAAGCTACTACAATGAGCTGAGAGGCCTGAATGATCGCTATGTGGAACTGCTATTGGATGAGGTCAATCGACGGGGTCAACTAATGGCACGYGGYAATCTATTTTTTGGCCTTCTCACCTGTATTGGCTTTGGCCTGTATCCGCTCAGCTCCAGYGAGCGAGTTTTGCCCTTTGGCAGCAAAATACCGGGCGTAAATGAGTATGCGACGCCCTACTATCAAATCTGGTTCATCTTTCACATGCTCATCACCCCGATGGGCTGCTGCATGTACATTCCGTACACCACTCTCTGTGTGGCCTTCATCATGTTTGGCATTGTGATGTGCAAGGCGCTGCAGCATCGATTGCGTTGCCWGAACCGCAGGCAGCTCACAGCGCAGCAGCTCTCGCAGGAAATAACCGAATGCATTATCTATCATCAGCGGATCATTGATTATATACAGACCATCAATAAGCTAACTACTTACATATTTCTTCTTGAGTTTTTGGCATTTGGTGCGCTGCTCTGTGCGCTGCTCTTTATGCTCATGTTTGTGGACTCCACGGCACATGTGGCCATTGTGAGTGCGTATATAAATATGATACTYGCACAAATATTGGCACTCTATTGGTTCGCCAATGAGCTAAGGGAACAGAATCTGKCTATTGCCATAGCGGCTTATGATACAGATTGGTTTACTTTCGAAATATCAGTACGTAGAAATATATTATTCATGATAATACGTTCACAGCGGCCAGCATCGGTGAGRATTAAGCTAATGAATYACATAACTACTTGA
>g6574b name=Or46aA; type=CDS; loc=scaffold_18:812432-812769(+); func=partial; length=264; species=Dnig; release=r1.0;
TTATCCGATGAAAAGCTGGATTTGCTCAAGTACGTCACGTACCAAATCTGYATGCTCATCCAGGTCTTTATTCTATGCTATTTTGCGGGCGAGGTCACACAGCGCAGCTTGGAGCTGCCCCATGAGCTGTACAAATCCAATTGGGTGGGCTCGCAGCGTTCCCATCGCCGACTGCTGCTGATGCTGATGCAACGGCTGGCAAATGCCATAAGGATCAGGACACTGAATGCCAGCCATGCCTTTGACCTGGCGCTGTTCAGTTCG
>g6574a name=Or46aB; type=CDS; loc=scaffold_18:812923-814249(+); func=pseudogene; length=990; species=Dnig; release=r1.0;
ATGAATCAGGCATTGCATAAGGAGCTGACGGAGAACTTTTACAAGTACCAAGTGTGGTATTTACAGCTTTTGGGCATCTGGAGATTRCAACCGGAGGCCGGGAGGCGGCARCATTTGTGGCATCAGCTGCGTTGTGGACTGATCGTTGTGATTGTCTCCACAATGCTGTTGTTCTTTGCCATCCGGGTGCTGGCCAACATTAGTCAAATGAGCGTCATACTCCAAGTGTTCTTCATGTTTGCCACCGAGGTGTCCTGCATGTCCAAGCTGCTGAGCATGAAACTGAAGAATCTCCAGCATGACAGGCTCATAGCCGAGATGCATTCGAAAGGTTTGCAGCCGCAATCCTTGAAGGAAGCGCAGATTTTCATTGGCGGCACCAAGCGAGCGGTCAAGTGGCGAAATTTGTATGCATTCAACTCGATGCTGGCAGCAGGCCTGATCCTTRTTACGCAATGGTTYGTCGATAGCAGCGCCCTGCCCTTGTCCATGTACGAGCCGTGCAATCTGGCCAGCAAGAGCTGCTACTTTGGCCTCTATTTGTATCAGGTGCTCTCCCTGATGCCCACCTGCTGGCTGAATATATCCTTCGACTCGATGTGCGGCTCACTGCTCTTCTTTCTGGAGACACAGCTGGCCATGCTGGCGGCGCGTCTGGAGAGTCTGGGAGTCGCTCGAACGCCGGAGGATAACACTCGGATTACTTTGGAATTGCGCGAYTGYTGCGTTTATTATGGMAACATTGTGCAGCTGAAGGAGATGGTGGATGRGTTTATTCGSGTGCCRGGCTCGGTGCAGATGTTCTGCTCGGTGCTTGTGCTGGTCTCCAATTTCTATGCCATTTCCATAAGGAGCCGGGAAACAGCTTTCATGATTATGATGGCCTCGTATCAGTTNGTTTTGCGGCATATCAATAAAATAACAACATTTTTTTGTTATTTATAGTGTGGAAATGTATTGATTTCAACCGGTTGTAATACCCTACATTAG
>g4350 name=OrN1; type=CDS; loc=scaffold_199:207459-209188(+); func=partial; length=1098; species=Dnig; release=r1.0;
ATGGAAAAGTTGCTGCGTGCAACTAGGCGCATCAGGCCCTCAAATGCGGCAGAGGGCACTATCGGTTCCATCGAGATGAACTTGTGGCTGGCCCAGTTGGTAGGSCTGCCCCTGTTGGGACTGAAGCGGGAGACATCGTTCCAGAAGATGTGGATTTCAACATTTGGTGCYTTGGTGCTGTCMGCGCTCTTTTTCTACACCTTTCTCGAGCTATATGATCTCTACCTCAATTGGCAGGATTTGGATGCGCTAACACAAAACGTTGTCTTGTCATTAACCCACTCCATCTATTGGTTAAAGACTTCAAACCCTCATAACTTTGGCAAATCTGATCCGATTTTAGATTCCGAGGACATTTTGGTCATGCTCTTGAACATCATCTATCACTACACCAGCTTAAAGGACATTATATTAAAGCTGAGCGATCTGTCAAGACGATGTGTTATATCCGAGAAGCAAGACCAAACATTTCAAAGGGCTGAAATGGAGAGCAAGATTGCGATGCTAATTTATTTCAGTCTAGTCCTGTCTCCGGGCGTAATGGGCCTGTTTTATATTCTTATTTCTCCCGAGGATTTTGCTGGCAATCAATTTCCCTATCGGGCCGAAATGCCCGATTTTCTGCCAGCCACCGTAAAGTATATGTATATGGGCATAAGTGTTTCTGTATTGGCGCTGGAAATCGTAACCGTTGACTAYCTGAACATATCGCTKATGGGTCAGATATGTATGCATCTGAAGGTTCTWAACTTGGCMTTTGACGAGCTGCTCTTTAGRGATAACCAGGAGCCGCRAGTAGATCCYTACARCTGGCTTGTATCCATTGTRAAATATCACTGCGAGTTRGTCAGTTTACGTCAGCGGGTGGAACGCATCTTCAATCTGCCMGTAATGCTGCAGTTCGTCAGTTCTGTGATCATAGTTGCAATGACTGCATTTCAGGTTCTTGTGATCGGAGATGGTTCCAAGAGCTCTATCATTATGGATATCTTGCTGTGCTGTTTGCTCTGTCAACTGTTCTTGTATTGCTGGTTTGGAAACGAGGTCTWCGAACAGGTGAGTCAGCTAATATCATCCATCAGTTACCWGTTGCAATAG
>g4437 name=Or43a; type=CDS; loc=scaffold_21:96773-98459(-); func=full-length; length=1077; species=Dnig; release=r1.0;
ATGGCGAACGAAAGCGAGGATATTGCCTTAGTGGCCATCAATGTGGGCATTTGGAGGCGCTTGGCGGTGCTCTATCCCACCCAGGCGACCAACTGGCGGAAGTACGCGTTTGTGGTGCCCGTTTGCCTGATGAATGTGATGCAGTTCATCTATTTGCAGCGCATGTGGGGCGATCTGCCCTCCTTCATACTCAACCTCTTCTTCTTCTCGGCCATTTTCAATGCCCTAATGCGCACGCTGCTGGTCATCTTCAAGCACGCGGAATTCGAGGAGTTCCTCGCAGAGCTAACTCATCTGTATCGCCAGATTGAGGCATCCAGTGATGAGTGCAGTCGGCACTGGCTGGCGCAGGCTGTGCGGGAAGCACGTCACCTGGCCATATTCAATTTTACGGCCTCCTTTCTGGACATTTTGGGCGCACTAATCATTACCCCATTGCTGGAGGAGCGCACACATCCCTTTGGCGTTGCCCTGCCCCAGCTGGACATGCAGCGTACGCCCATCTACGAAACATTCTATCTGCTGCAGGTGCCCACTCCCGTTGTGCTCTCCGCGATGTACATGCCCTTTGTCAGTCTGTTTGCGGCCCTTGCACTCTTCGGCAAGGCAATGCTGCAGATTTTGGCCCACAAACTATCGCGCATTGAGCTCTTGATGGATGAGGAGCAGCGTTATCAGATGCTAACTGCCTGCATACGCTATCATATCAATGTGGCGAGCTATGTACGCAAGCTCACAACCCTGGTCACCTTCATTGTGGGCGTCGAGGCCATCATTTTTGGCTCCATCATCTGTTCGCTGCTCTTCTGTTTGAATATTGTAAGGTTTCTGATGATCTCCATCGTCATGTATATATTAACTATGCTCTATGTGCTGTACACCTACTATAATCGGGCCAACGATTTGGTTATTGAGTGTGCGCGGGTCTCGCAGGCTGTGTACRATGTGCCCTGGTTTGAGTGCAGCGTGCGTTTTCGCAAAACCCTTCTGATCTTTCTAATGCAGACGCAAAGGCCTTTGGTGGTGAGTGTGGTGGGTSTGTGGTTGGAGTGCTGGTTGGAGTGGTTGTCGTTTTGA
>g3582 name=Or85d; type=CDS; loc=scaffold_219:249581-251179(-); func=full-length; length=1059; species=Dnig; release=r1.0;
ATGACGACAACATTGAAAGGGAGCTTAGATATGGAAAGGTTTTTCCGTTACGTGGATTTCTTTTACCTGACCATAGGCATGGTTGCCTACGATTGTAAATCCAAACCTGAACGCCGCGATTGGAGGATACTGTTGCGCTGCTTTTTCATTTTCCAGATGATCAATCTCAATCTTGCGCTCATCTCGGAACTAATCTATGTCTTTCTGGCATTCAGCAGTGGCAACAATTTTCTTCAAGCCACCATGAACCTCACCTTTATTGGTTTTGTCATTGTGGGTGATGTGAAGATACGCGTCATCCGCCAACAGCAAGAGCGAATCACACGAGTTGTGCACCAATTGGATGCACTGCATCCGGCAAGCGCAGAGCAGCAAGCGGACTACAAWACAGCAGAGTATCTGAGTGGCTACCGGAGAGTTAGCATCTTATATTTCGGCATGCATCTGGTGTTGATATGGACCTACAATTTGTACTGGGCTGTCTACTATTTGATCTATGACTTCTGGCTGGGAATTCTAGAATTTGAGCGCATGTTGCCCTACTATTGCTGGACGCCGTGGGATTGGAAGAGCAATTGGAGCTACTACGTCATGTATATCTCACAGAATCTGGGCGGTCAGGCGTGCCTCTCCGGCCAGGTGGCAGCGGATATGTTCATGTGTGCGCTGGTCACACTTCTGGTCATGCACTTTACACGCCTGGCCACACAGATCGAGCAGCATGTGGCTGGTCTGCTGCCAGCTGAGCAGGATCTGGCTTTCCTCCACACCAACATCGTTTACCATCAGCGACTGCTGCTGCTGTGCCAGGACATAAATGAGATCCTTGGCGTTTCGCTGCTTTCCAACTTTGTCAGCTCTTCGTTCAGCATCTGCCTTGTCATCTTCCACATGACCATTGGCGGCAACATTGACAATCTGGTAATGCTAATGCTCTTTCTCTTATGTGCCATGGTCCAGGTTTTCATGATTGGCAGCTACGCACAGTGGCTGATCAATGCGCTGCTGCAACTGTCCTATAAATTTTTTGCCCTGCTGCGCACCATGTATTCCAAGTAG
>g4524 name=Or67d; type=CDS; loc=scaffold_22:332-2198(-); func=pseudogene; length=1125; species=Dnig; release=r1.0;
ATGGCGCTCKATCCTACAACTGAGCCGGAAGTTGAACTAAGCTGTCTGGCTCGCTACCGTCGAATCGTTTATCTTCTTAAGGTGTGTGCTAGCGTCTGTGGAGCGGATGTTACGGAACCGGACTATCATATAAATTGGGCGACTTACACAATATTCGTTTTGCTCTTCAACTTTTACTGCTGCACAATCTACACGGTATACATGAGTATCGCCAATGACGGGGACTACACCGTCATTCTGCAAACAACCAGCTTTGTGGGCGCCGCCACTCAGGGCACCGTGAAACTCTTCTGCTTCATAGTGCAGCGCAAGAAAGTACTGGAGTCGCAGACCTTTTTGGATAACACATATAGGGAGTACGAGAAGCTGGGGGGCAACTATAAAATTGTGCTTCTCGACAGCATAGCAGCTACCATAAAGGCAATCAAAGTGTTTGTGGTTGTTTTCCTTGGTGTCGTTGTGGGCTGCACGGGCTTTCCGCTGGTATATTATGCCTTCTACAGCAAGAAAATTCTAATCATGCAGTTTCTGGTGCCTATTCTGGATGAGAATACAACAGTTGGATTTTGCCTTCTGTCCGCCTTGCATGTTTGGTGCCTCTCTCTTGGGGCATTCGGAAACTTTGCAGGCGACATGTATCTGCTCATCTTTGTCGGAAGTGTGCCGCTCGTAAAGAACATATTAGGTTGCAAGTTTAACGATCTCAATGAGCTGATTGAYAAMGAAGTTCAGCCMTCAAAGGCACAACTTCGCAGTGCCCTGGTGGACATTGTGCTCTGGCATAAGGAGTATCTAAGGTGGGCTTTCTACCAATGGATCAGTCAATATCTGAAGTACATCTACAGGTTGCAGTACCGTGCCCAAAGTGTATTCTTTGTTGTCATCATTGCACAAGTAAATGACGAAGTCGCCACCGTCATCTACACAGAATGCCACTGGTATAACCTGCCCGTCTCAGAGCAGCGTTTCATACTGCTTATGCTGCGCAAGTCCCAGACCACTCCAAGTCTCTCCGTGGGCAATATGATGCCACTGACCGTCGGCACAGCGCTGCACCTGACGAAGGCCGTCTACAGTATGGTCATGGTGCTGTTGAGAAACGAGGATTTGGTACAAAATGAATAA
>g3962 name=Or67d; type=CDS; loc=scaffold_22:3342-4622(-); func=full-length; length=1164; species=Dnig; release=r1.0;
ATGGTCGTATCCGCAGCGGGTCGGTTTCGCCAAATTTTAAAGGTCATTCGCATCTGTACCGCTTTCTGTGGCTCCGATGTAGCTGATCCTAACTTTCATATGTGGGCGTTGACCTATGGTGTTCTCGCCGCCATTTTCTTCTTCTTCGCCTGTACCGGTTACACACTGTATGTGGGCCTGATTATAAACAAGGACTGGACGGTTATTTTGCAAGCACTCGCCATGACTGGCTCAGCGGGTCAGGGTCTGGCGAAGCTGCTGATGTCAGTGAACCAGGCGHCAACCATGCGTTACTTAAATGACACCTATGTGTCCATTTATGAGGAGTACGAAGCTAAGGGCGGCGAGTATACGCAATATCTGCATCACCGCATCAATATTTTCTGGAAGCTGATGGTCGCCTTCATTTGGGTCTATGCAATYACTGTGGCCGTCTTGGTCTTMTATCCCATGTTCTTCTTGATTTTCTATAACAAGAAACTGCTCGTTATGCAGTTTYTGGTGCCGGGAATCAATCACGAGACCGACGGCGGACATCTGATCTTGATYACTCTGCATACAATTTGTATATCCTTTGGTGCCTTTGGCAACTTTGGTAGCGACATGTATCTCTTTATGTATATTACCAATGTGCCGCTATTGAAGGACATACTCAAGGCGAAACTACACGAGTTCAACGAATTGGTCGTACAGAGCAATCAGTATGAGCGAATGCACGACATGCTCTGGGAGATGCTGGMATGGCATCAGAAATATGCTGGAATTCTGACTGGAACGGAGCAAGTCTACAAAGTTGTTATGTTCGTGCAGCTTTCGACTGCYTGCATCGGCATTCTCTGCACCATTTCGTGCATTTTCATAAAAGTCTGGCCCACAGCTCCAATCTACTTGGGATATTCGTTTATAGTACTCTACACGTTTTGTGGACTAGGTACAATTGTTGAAAATTCGAATGAGGATCTTACAGCGGAGATCTACTCGAATTGCTTGTGGTATGAGCTACCGGTTAAAGAGCAAAAGCTCGTCATTCTCATGCTGGCCAAGTCGCAAAATGAGGTGGCTCTAACTGCAGCCAATGTACTCCCACTTTCAATGGCTACCGCCCTGCAGTTAACCAAAGGTATATACAGTTTTAGCATGATGCTACTTACATACTTGCAGTAA
>g6590 name=Or67c; type=CDS; loc=scaffold_22:36818-38111(+); func=full-length; length=1170; species=Dnig; release=r1.0;
ATGAGCAGCTCGTTGGTGGAGACCCCTCGCATYTTTATGGATWTGATGCGGATGCCKGTGCGCTTCTACAAGACCATTGGCGAGGACATCTATGCACATCGATCCACCAATCCACTGAYTTCGCTGCTGCTCAAGATCTATCTGTACGCTGGCTTTATCAACTTCAATCTGCTGGTCTGTGGCGAGCTGATTTTCTTCTACAAGTCCATTCAGGACTTTGACACAGTKCGTCTGGCCATTGCAGTGGCGCCCTGCATTGGCTTCTCCCTTGTGGCGGACTGTAAGCAGCTGACCATGGCTTTGCATAGGAAAACAATGGTACAGCTGCTGGATGACCTGGAGGAGATGCATCCGAAGACACTGGCGGCACAGAAGGCATACAAAATGGCCGACTTCGAGCGCACAATGAAACGCGTYATTAGCATCTTTACCTTCCTCTGCCTGGCATACACCACCACCTTTACTTTGTATCCGGCCATCAAGGCGACTGTCAAGTTCAATTTGCTGGGCTACGAGACCTTCGATCGTAATTTTGGCTTTCTTATCTGGTTTCCCTATGATGCGACTTCCAGAAATTGGGTTTACTGGATTACCTATTGGGACATTGCCCATGGCGCCTACCTKGCTGGCATAGCTTTTCTCTGTGCGGATCTTCTCCTCGTCGTGGTCATCACTCAGCTGTGCATGCACTTTAGTTACATATCGTCTCGCCTTGAAGCACATGCTTGCAGYTCGGATCACGACRAGGACAATRTRCGATTCTTGGTCTCCATGATCAAATACCATGACAAGCTCTGCGAGCACGTGAATGACATGTATAGTTTTTCCCTGCTACTCAACTTTCTGATGGCCTCCATGCAAATATGCTTCATTGCCTTTCAAGTGACCGAGTCCACGATCGAGGTTATTCTGATCTACTGCATCTTTCTGATGACTTCGATGGTGCAAGTTTTTCTGGTTTGTTACTACGGGGATGCTTTAATAGCAGCGAGTCTACATGTTGGTGATGCGGCCTACAATCAGAACTGGTTCCAGTGCAGCARRACCTATTGCATCATGCTGAAGATGATGATTCTGCGCAGCCAGAAGCCAGCGATGATTAGACCACCGACATTTCCACCAATTTCTCTAGTTACYTACATGAAGGTGAGYSCGTCTTTCGTTGCYTAG
>g2622 name=Or85c; type=CDS; loc=scaffold_228:22870-23862(+); func=full-length; length=993; species=Dnig; release=r1.0;
ATGCCGCTGGCTAAAATGGATAGCTTCTTGAAGTATGCCAACTTCTTCTACAAGGCCGTAGGCATTGAGCCCTATACGAAAAAGGCACGACCCAGTGTTGCCAGCACTTGGATCAACATTGTGTTTTGGGCCAACATCATTAACCTTAGCCTGGTGTTGCTAGCGGAGATGCTTTTTGTGCTGATTGCCATTGCCACCGGGGATCACATTTTGGAGGCTATTATGGTCATGTCATATATTGGTTTTATCCTTGTGGGCATGAGCAAAATGGCTTTCGTTTGGCTGAAGAAAGCGGAGCTCAGCCACGTTATAGGGCAGTTGGAGGAGCTGTTTCCTCGCAACACGGCCGATCAGAGCGCCTATCAACTGGATAAATATTTKGAATCCTGTTCACGTGTCAGTTTAACCTTCTCCATGCTGTACTCCGTGCTCATCTGGACCTACAATCTGTTCAATGTTATGCAGTACTTCATCTACGAGGTGTGCCTGCACTTGCGAGAAGTGCAACTGACGCTGCCCTATCAGGTTTACGTACCCTGGCAATGGGAGGGTAATTGGAGCTATTATCTGCTGCTCTTCTCCGAGAACTTTGCTGGCTACACTTCGGCTGCGGGTCAGGTTTCGACGGATCTGTTGCTCTGCGCTGTGGCCACATTGATTATCATGCACTATGATTATTTGGCCAGGATGATTGAGCATCGGCAGCTGAGCGGCAACTGGTCGCAGGACTCTCGCTTCCTGGCCGATGTTGTTCAGTATCACGAACGTCTGCTGCATCTCTCCGATCAGCTCAATGACATCTTTGGTGTGCCGCTGCTTTTGAACTTTCTGATCTCATCGTTTGTCATCTGCTTTGTGGGCTTTCAGATGACGGTGGGCGTGACGACCGATGAGATGATTAAACTCTTTCTGTTCCTAATCTCCTCGCTGTGCCAGGCCTACTTGATTTGCCATCAGGGACAGCTAATTGCTGATGCTGTGCGTGTGTTGTGA
>g3954 name=Or33c; type=CDS; loc=scaffold_2312:289-1743(-); func=full-length; length=1152; species=Dnig; release=r1.0;
ATGGTCATCGACAGCACACGCGCCTATCGTCCACTGTGGTTCTGCTTTCGCATGTTGGCTCCGACATATTTTGGTGCCAGGTCACGTACGGTCTATGCCTATGTGGCACTACTGCATTCGTTCGTTACGGTCATGTTTCCGTTGCATCTGCTGCTGGGACTGCTGTTGCAGGCGACATCCGCCGAGGTGTTCAAGAACCTGACCATGAGCCTCACCTGTGCCAGCTGCAGTTTGAAGCACATCGTCCAATTGTGGCGGCTCTCACACATGATGGAGATTAAGGAACTGCTGCAGCAGCTCGATGATTGTGTGCAGAGCGATGAGGAGCAGCGCTACTACCAGGAGTCGCTGCAATCGCATGTTAATCGCATCACTCGCTGCGTTTACATAAGTTACGCCATCATCTACGTGCTCTTCGTGCCCGGCCTGATTCTGGCTCTCTTGGCCGAGACTCACGAGCTGCTCTACGTGGCCTGGTTTCCCTTCGACTGGCGCCACAGTGGCTGGCACTATGGCCTCGCCATGGGCTATCAGTTAGTTTGCGTTCTGTCCGAATGCATACAGGGCTTGACAAATGATCTTTTTACGCCGCTAACGCTGTGCTATCTGAGTGGACACATCCATCTATTTGGCATACGTATGTCCCGGCTGGGATATGATCAGCAACCAGAAAGGCAAACACACCAGCAATTCCGTGCCTGCTGCGAGGACTACAATCTACTAATGAGACTGCACCAGCTAACGAGCGAGACGATCAGCGGCGTGCAGTTCATYCAAGTGGTTTTCTGTGGTGCCAATCTCTGCGTAGTCGTCTCCTATGTGTTATTCTATGTGCGGGACACAGTGTCGCTGCTCTACAACATCATGCTCTTTGGCATCATCTGYGTGCAGCTCTTTCCCAGTTGCTACTATGCCAGTGTTGTGGCTGMGGAGGCGCATCAGTTGCCATATGCAATATTCTCGGGCAATTGGTATGAGCAAACGGGACATCATCGACGCAATGTGCTCATCTTAATTCAATTGACACTSAAGCTGGAAAAGCGACCAATAATGGCCGGAGGACTCTTTCCACTCAGTCTGAACACCTTTTTTGCCACACTCAAAATGGCATATTCGCTGTTCGCTGTGGTCTCGCGAGTTAAGATTAATTAA
>g517 name=Or19a; type=CDS; loc=scaffold_235:34615-35598(-); func=partial; length=929; species=Dnig; release=r1.0;
ATGATGGCCGTGGACTCGACGCAAGCTTTTGTGTATCAGTGGATGATTTGGCGCTTTTTTGGATTGCATCCGCCGGAAGGGGACTCGTTCTGGGCTAGGCATTATATAATCTACAGCATTGCTGTGCATCTGTTTGTCAGCATTGCAATGCCAATTACATTCTATGTCGAATGCTTCAGGAGCCAAACCCTTACCGACTTCTGTGAGACCTTCTACTTGCTCATCATATTGGGGCTGCAGCAGCTAAAGATGCTCAATGTGTGGGGGGTCCGTGGCCGTTTGCTGCAGATGCATGGCATACTCAGATACCTGGATGGACGCCTGCAGTCGGAAAGGGAACGTTCGATCATAATCAACAAAGCCCGTCAATCGCAAATCGTCTGCTTATGGGTATTTCGTTTGTATATGGTGGCTGTTGCATCCGCTTCATTGTTTGTGGCCAATTCGTCGGAACGGCAGTTGTCCTTTCAAACCTGGATACCGTGGGATTGGCAGCAATCCCGTCACATCTATCTGCTCACCCTGCTGTTGCTGAACACGGGCATGTTCCTCGTTGCGATCGTCGCCGTAGGCAATGATACCTATCCGGTTTCCTATCTCATCATGGTTGCTGCCCACTACAACGCGCTGGCTGTGCGTATCAAAAGGCTYGGCAATTCGTGGCGCGCTAATAGCASCCAMACCTTTAATCAGATGGTTGAGTGCATTGAGGATCACAAGACTATCTTGAAGCTGCTTAAGATCATGGAGAACGCCCTGTCACTCGCCTGTTTCCTCCAGTTCCTCTGCACGGCAACTGCTGTATGCTCCCTAACGTTTTTCATATTCTTCGTTGATATGGGCTTTCTCCGGACGCTGCATCTGGGCATTATGCTGGTGTGCATCTGCCTTGAAACTTACATCATTTGCTATGCCTCCGAGCTGGTGAC
>g5408 name=Or76d; type=CDS; loc=scaffold_2361:1-1039(-); func=pseudogene; length=1039; species=Dnig; release=r1.0;
ATGTCTCCGCGGCCTAGTGAAAATTTTGCTCGCATTCTGCGATTTATACGCTTCATAAACAGGTGTGTTGGCGTCGATTGCTATGATCCGAATTTCCGGTTTAATTGGATCACAGCCATAACAACTTCTGCGGTGGTGGTGTACATATGTTGTACCATTTTCACAGTGAGTCAGGAATACCAGGGAGATTGGATGTTCGTCGTGCAGGCATTGGCCATGGGTGGCAGCGCGATCCAGGGTGTTAACAAAATGTGTGTTGGGTTCTTTTCATCACAAAAGGTGTCTGAGCTTGCCCAGCAAATAATACAAATATACGAGACCTTCGAACAGGATCCAGATGCCAGATATGCGGAGGCGTTGCTGCGTTGCTGTAAAAAACTGCGACGAGTTCTTCTTTTAGTTGGCATAAGCTATGTGGTGGGCGTCTTCTGCATGATAGCCATACCGTTAGTGGCTACGGAAATAACCGGCAATCTTTATCTAGTTACGCACTTTCATGTCCCTGGAGTAGATTTGCATACTCCTACGGGCGCTCGCCTGACGCAAATAGCCCAAGCCGTAGTCCTTACTATTGGCGGACTGGGACTGTATGCAGGTGATATGCTGTTTATACTTAACATGCTGCAATCTTTCGTCTATGCGGATGTGCTGCGTCTYAAAGTGGACGAGCTCAATATGCATGTGMAGACAACGTCCATCAATAAAGATCCACTGCAAAGTGCACATATGCTTGTGGGCATTGCAAAGTGGCACCAGACCTACCTGGAGTGAGTCAACAAGGGCCCGATATAATACAAACCAACTAGTTTTTGTTTAACAGATTCGTAGCGGAGTGCAACAAGCTATTCTATGTGATGGTCTCCGTTCAGATAGCATCATCCGCTGTGTGTATTGTAATGACGATCTTTGCGCTGCTCACAAGCAACTGGATATCTGGCTTTCCCTATATTGGTGTCATAATTCCAAATATGTATCTATATTGCATACTTGGAACGATGCTGGAGACTTGTGTATGTTACAGGACTAATCCAATATAATA
>g3782b name=Or94b; type=CDS; loc=scaffold_239:4917-6130(-); func=full-length; length=1155; species=Dnig; release=r1.0;
ATGACCACGTCTGAATCTACGGATCGCATATCCGCCATACGAACTCTACTTGSTGTTCAAMGATGGCTAGGCATTTGGAAATGGCGKAAYGAAAACGATACATGGAGTCGTGTACAGAGTATCTACCGTTTCGTATTACATGTGCCATTAACATTCACCTACATAGCGCTTATGTGGCTGGAAGTTATAACCTCTAACGACTTGGAACAGGCCGGAAATGTTCTTTATATGTCGCTGACAGAGCTGGCATTGCTCGTAAAGCTAATCAACATTTGGTATAGGGGCGAACAGGCATTGCAGTTTATTGATGATCTGGAGCAATATGTTAAATGCAATTTGCAGAACAAGGAAGAAGTCCAGTACTGGCGACGCGAGCAGAGCCAATTTAAGCGCATATTCTACACGTATATTGGAGGATGTATCGCTGTCGCCTTAACTGGATACATCAGCGTTCTTTACCAGGATATTTACGAGTTGCCATTCGGTTATTACGTGCCTTTCGAGTGGCGTAATCCGCAACGCTACCTTTATGCCTGGGGCTACAATGTGCTGGCGATGACACTGTGCTTTCTTTCCAATTGCCTACTGGACACTATGGGCTGCTACTTTATGTTTCAAATTGCTTTGCTCTACAGATTACTAAATCGACAGCTGCTTGCCTTGCAGGACGAGCCTGAGGATAAGGCTCTGCCAGAATTGCGACGCGTCTTTCAGCTGCACACKCGAGTTCGCATCCTCACAAAGCAGTGCGAACTGCTGGTTTCCCCGTATGTGCTCTCACAGGTGGTGCTTAGCGCCTTAATAATCTGCTTTAGCGGATACCGTTTAGTGCAAATCGACTGGCAACGAAATGCGGGTCCTTTCCTGACCACTGTGCAGTTTCTGGGCATAATGATCGTGCAGATATTTCTGCCCTGCTATTATGGCAACGAACTAACCCTCTCTGCTAATCAGCTGACAAATAGCGTATTCAACACAAATTGGTTGCAGTACTCTGTGCCCACTCGCAAAGTACTCAACTGCTATATGGAGTTTCTAAAGATGCCTGTCAAATTGCGTGCGGGAGTATTTTTCGAAATCGGCTTACCAATATTCATGAAGACCATCAACAATGCCTACAGTTTCTTTGCTCTGCTTATCAAYCTATCAAAGTAA
>g3782a name=Or94a; type=CDS; loc=scaffold_239:7666-8832(-); func=full-length; length=1167; species=Dnig; release=r1.0;
ATGCGACTAATAGGAGTTTGGCCTTGGCCGCCAACAACTAAACGCGATTCGTATCTTGAAGTATTTTTTAAGAAAAACTATCGCTATTTACTACACCTGCCCATCACGTTTACTTTTATCGGACTCATGTGGCTGGAAGCGTTTATATCGAGCAACTTGGAGCAGGCTGGCCAKGTGCTTTATATGTCCATCACTGAAGTGGCGCTCATTGTGAAGATTCTGAATATCTGGTATCGAAGCACAACTGCCCGGCAACTAATGAGCCATCTACAACGCTCGCCGGAGTATGAGCTTAGATCGACGGAGGAGCAGAGTTATTGGCAACGTGAACAGGGCTTCTTCAAATTGGTATTTTCTGTCTACATGCTGTTTAGCCTAGGAGTAGTTTTCAGCAGCTGCATAGGAGTGTTGCTCCTCAAGGATTACGAGCTCCCATTTGCCTACTTTGTGCCTTTTGATTGGAGAAATGAGCAGAGATACTTTTATGCTTACGGCTACAACATGGCTGCTATGATACTGACCTGTGTATCAAATGTAAGCCTGGACATGATCGGCTGTTACTTTCTCTTTCATTTGTCTTTACTATATCGACTGCTGGGCATGAGATTAAAGGCATTAAAGGATGTTGGCAACGAGGTGAAATTTAAACAGGACCTGCGAAACATCTTTAAGCTGCATCACCATATACGCAGGTCCAACAATCAACAAATGTATGCTAACGTATATATGGAATTCATATCTTRCTTCTTTTGTTTCAGATTAACTTTTGAGTGTCAGTCGCTCGTTTCTCCATATATTCTTTCCCAAATTATTTTGAGTGCATTTATAATCTGCTTTAGCGGCTATCGTCTACAGCACGTTGGAATACGAGCGAATCCTGGCCAGTTTATATCGATGCTACAGTTTGTCAGTGTCATGATCCTTCAAATATTTCTGCCTTGCTACTACGGAAACGAAGTCACGTTCTACGCTAATAGGCTWACCAACGAGGTCTACAACACYAACTGGATGCAGTGCGAAAAAAASACTWCCAACTTGCTAATTGCTTACATGGAGCATCTCAAGCGTCCTGTGAAAATTCGTGCCGGTTATTTCTTTGAGGTTGGATTGCCTATTTTTGTCAAGGTAGCTTTAGAGTTTCTTATTTATAATGTATTGCTTTTTTAA
>g5102 name=Or71a; type=CDS; loc=scaffold_242:16188-17475(-); func=full-length; length=1168; species=Dnig; release=r1.0;
ATGGGTTCCGACAACATTCAAGGCTCGCGGATTTTGGTGCACGCTCTCAGGTTTTGTAATCTCTGGCCCAATAAGGGATCATCCCGKTCCTCGSCATGGAGCACCATACGCCATCGATTTCAGCCATTTGTGATACACATCATATCGACCTTCGCTTTTACGGCCATGATGTGGATCGAAGCTTTAGGAAGCAACGATTTTGAGCACACMACTGATGTGCTCTTCATCACGCTGACGATGACGGGGCTAGTGGCTAAAGTTATAAACAACTGGCGTCATGCTCGAATTGCCTTCGATATACTCGAGGAGTGGTCCGCTAGCCAGCAGTTTGCAATTCGCCCTGGACAGGAGCGCGAGATGTGGGAGCTGGAGCAGCGCAGCTTCTCTCGAGTCGTCAAGTTGTACATGCTTTGCAGCTTGGGTGTGGTACCATGCATCTTTATACCGTCGCTGCTCAACCATCCCAATGAGTTRCCGTTTTGGRTGTGGGTCCCCTTCGACTGGMAGCAACCCGGCAACTTTTGGTACCCATTCTTCTATGAACTGTTGGCAGTGCCATTTACGTGCCTTTCCAATGTATCATTGGATCTACTCAACTGCTATCTWATGCTGCACATTTCGCTGTGCCTTCGTATGCTGGGAATGCGCATGGCTGAATTGGCTCCGACTGACCACTGGGACTCTGAGCGACAGCTAGAGGCGCAGCTCGTGGCGGCTATTGCTCTCCACAGGCGCATCATGAGACACGCTAAGGATGTCCAAGCTTTCATTTCAAATAGCACCCTCATACAGATCTTGCTCAGCGCCGTAATACTCTGTCTCTCCATCTACCGTTTGCAGATGCTTAATGTACTGCAGGAGCCGGGCCAGTTCGCAGCCATGTCCCAGTATTTATTCGCCATGACCTTGCAAATCTTCCTGCCCAGCATCTATGGCAACGAGATTACTCACTACGCAGATCAATTGCCCAACGCCATTTACACCTGCCAATGGCCAGAAATGTCAAAGCGAATGCGAGGTTTGATTCTCAGGTTTATGATCTACTTGAACCAGCCTATGGGACTGCGAGCAGGCGGTTTCTTTGTGGTGGGTCTCCCACTGTTCACTAAGACAATGAACCAAGCCTATAGTCTTTTGGCATTGCTCCTTAACATCAACGACAAATGAG
>g4796 name=Or30a; type=CDS; loc=scaffold_25:812582-813045(+); func=pseudogene; length=312; species=Dnig; release=r1.0;
GCAACAACGATCGCCCAGACTATTATAGTCATCTTCTATATGGTCATGATATTTTCAAACAGCGTTGTGCTCTACTATGTGGCCAATGAGCTCTATTTCCAGAGTTTCTACATATCGATTGCTGCCTACGAGAGCAATTGGATGGATTTGGATATTGAGACGCAGAAAACTTTAAAGTTTCTCATCATGCGCTCACAAAAGCCACTAGCGATACTCGTTGGCGGCGTCTATCCGATGAATCTGAAGATGCTGCAGTCGCTTCTAAACGTCATTTAYTCATTCTTTACTCTGCTGCGTCGCGTCTATGGCTAA
>g235 name=Or83c; type=CDS; loc=scaffold_260:114824-118057(-); func=full-length; length=1311; species=Dnig; release=r1.0;
ATGTCTCCGCGACCTAGTGAAMATTTTGCTGGCATTCTGCGATTTATACGCTTCATAAACAGGTGTGTTGGCGTCGATTGCTATGACCCGAATTTCCGGTTTAATGTGATCACAGCCATTACAACTGTTGCGATTATGGTGTACATTWGTTGTACCATTTTCACAGTGAGTCAAGAATACAAGGATAATTGGATGAACGTCGTGCAGGCATTAGCCATGGGTGGCAGCGTCATCCAGGGTGTTAACAAAATGTGTGTAGGTCTCTTTTCATCACAAAAGGTGTCTGAGCTTGCCCAGCAAATAATGCAAATCTACGAGACCTTCGAACAGGAYYCAGACCCGAGATATGCCGAAGYGCTACTGCATAACTGTAAAAAACTGAGACGCACTCTCCTTATAATTGGCTTAGGATACGTTATAGGCGTCATCTGCATGATAACCATACCGTTAGTGGCTACGGAAATAACCGGCAATCTTTATCTAGTTACGCACTTTCATATCCCCGGCGTAGATTTGCATACCCCTACGGGTGCTCGGGTGACACAAATAACCCAAGCCRTTTGGCTTACTATTGGCGCACTAGGACTGTTCGCAGGGGATATGCTTTTTATACTTAACATGCTGCAATCTTTCGTCTATGCGGATGTGCTGCGACTCAAAGTGGACGAGCTCAATATGCATGTGCAGACAACGTCCATCAATAAAGATCCACTGCAAAGTGCACATATGCTTGTGGGCATTGCAAAGTGGCACCAGACCTAYCTGGAATTCGTAGCGGAGTGCAACAAGCTATTCTATGTGATGGTCTCCGTTCAGATAGCATCATCCGCCGTGTGTATTGTAATGACGATCTTTGCGCTGCTCACAAGCAACTGGATAGCTGGCATACCCTATATTAGCGTCATAATTCCAAATATGTATCTATATTGCATACTTGGAACGATGCTGGAGACTTGCATAGCATCATCCGCTGTGTGTATTGTAATGACGATCTTTGCGCTGCTCACAAGCAACTGGATATCTGGCTTTCCCTATATTGGTGTCATAATTCCAAATATGTATCTATATTGCATACTTGGAACGATGCTGGAGACTTGTAATGACAGCATCATGTACGAGATGTACAATATATCATTCTACCATCTCGGCGCTAGCCATCAGCGTTTCGTCGTATTCATGCTGGCTAAAAGCCAGCAACCGGATGTCATTCAGCTTCTTGGAGTGATGCCTTTGGCTGTTAGCACAGCTCTGCAGATTTCCAAAAGTATTTATAGCATTACCATGATGATGGTACAATTTTTAATTAAATAA
>g5138 name=Or24a; type=CDS; loc=scaffold_281:86180-87427(+); func=partial; length=894; species=Dnig; release=r1.0;
ATGTTGCCACGATTCCTGAGCAGCTCGTTTCCYATGGAACAGCACTATTTTCTGATACCAAAGTTTGCATTGAGTCTGATTGGTTTCTATCCGGAACAGAAGAGCACTTGGGCCTTACGCATCTGGAGTTTCTTTAACTTCGYCATACTCACCTATGGCTGCTTTGCGGAGGCGGCATATGGCATACAGCAGATACCCATCAATATAGCCCTCGCTCTGGATGCACTCTGCCCGGTTGCCTCGAGTATTCTATCACTCCTGAAAATGTGCTCGATTTGGTGGTATCGCGAAGAGTTCAAATCGCTAATTGAGCGCATCCGGCAGCTGACGGAGGAGCAGCAATCGGAGCGAAAGTTGAGCTATAAACGACGCTGCTACACGATGGCCACCAGATTGACGACATTGCTCTTCATCTGCGGTTTCTGCACCAGCACCTCGTATTCCGTGCGGCATTTGCTCGATAATATGCTGAGACTTTCGCATGGCAAGGATTGGATCTATGAGACGCCATTTAAAATGATCTTTCCCGATCCGTTGTTGCGTCTGCCGTTGTATCCTCTGATCTATGCCTTGGTTCATTGGCATGGTTACATCACCGTCGTTTGCTTTGTGGGCGCCGATGGTTTCTATCTCGGCTTCTGTCTGTATCTAACGGTGCTTCTTCAATCTTTGCGCGATGATGTCGGCGATTTGCTGGCCCTGAAGAGCATACAACTGGAGCCGACGGCTCAGGAGGAGACTCGAATTGTGCGCCAAATGGAGAAACTCATCGATCGTCACAATGAAATAGCCGATTTGACGGAACGATTATCGGGTGTTATGGTCGAGATAACTCTCGGACACTTTGTCACCTCCAGCCTGATTATAGGCAGCAGTGTGGTCGATATGCTCCTG
>g2682 name=Or42a; type=CDS; loc=scaffold_34:66573-67912(+); func=full-length; length=1182; species=Dnig; release=r1.0;
ATGGGGATGCGCMAAATCTTTCCGAGCATGTACKCGGCGCCGGACAGTGCTCCGCCGGAATCACGCAAGGCGACGCTCTATTTGCTACGCTGCATCTTCTTTATGGGYATYCGAACGCCGCCGAAGCGCTTTTTTGTCATCTACTGTCTGTGGTCCTTTGCGCTGAATCTGTCCTCGACCTTCTATCAGCCCATTGGCTTCTTGACGGGCTACATCTCACATATATCAGAGTTCTCGCCGGGTGAGTTTCTCACCTCGTTRCAGGTGGCGTTCAATGCCTGGTCCTGCTCCGCCAAAGTGATCATWGTGTGGATTCTGGTCGATCGCTTAGATCAGGCCAATCTCATACTTGATAAGCTGGACAAGCGACTGGTGATGCCCAGTGAGCGTGCCCGATCGCATCGAGCTGTCTCGAACAGCAATCGYATCTTCTTCTGCTACATGACAGTCTATATACTGTATGCGACGAGCACGGCGGTGAGTGCTGCTGCGATGGGCGTGCCATCCTTTCAGAACTATTATCCTTTKATGGACTGGCGAGCCAGTAGGTGGCAGTTCTGGCTGCAGTCGTCCTTGGAATACTTTGCCATGTTGGGCGCCTGCTTCCAGGACGTCTGCGTCGATTGTTATCCCGTCAACTATATACTGCCACTGCGYGCTCACATGGCCAACTTTGCGGATCGTCTGCGTCAGCTGGCCAAGGATCCGGACGAGCAGCCGGAGCAGCGCTACGAAAATCTCATCGCTTGCATAGAGGAGCACAAGACCATATTGAGTGGCACCATCTTTGTGCAGCTTCTGGTTGTGGGTATCGTCATGGGCTTTACCATCATCAATATTGTACTGTTTGCCAACATTGGGTCACGCATTGCGGCGCTTTGGTTCATGTCCGCTGTACTGTTGGAGACAACRCCCTTCTGCACTCTCTGTAATTTYCTGGTTGATGACTGCTACAAGCTGGCGGATGCCCTTATCGAGTCCAACTGGATTGAACAGGATCAGCGGTACAAGAAAACCTTCCTTCAGTTTTTGCAAACTCTACAGAAGCCCATTGTTTTCACGGCCGGCAATTTATTTACGATTAGTGTGGCKACCAATCTTAATGCGATGAAGTTTTCCTTCACCGTATTTACTCTGGTAAAACAAATGAATATAGCAGAAAAACTATCCAAGCAAAGTTAA
>g5239 name=Or42b; type=CDS; loc=scaffold_34:72222-72851(-); func=pseudogene; length=630; species=Dnig; release=r1.0;
ATGAAGTTCATTGGCTGGATACCGCCAAAAGAGGGTCTGCTACGCTATGTGTATCTCACCTGGACACTGACGACATTTGTGTGGTGCACCACTTACCTGCCACTGGGCTTTCTGGGCAGCTATATGACGACGATCAAGTCTATGACTCCGGGCGAGTTTCTTACCTCGCTGCAGGTGTGCATCAATGCMTATGGCTCCTCGGTGAAGGTGGCCATCACCTACTCTCAACTGTGGCGCCTGATCAAGGCCAAGGATCTGCTGGACAAGCTGGATGTGCGSTGCACCAKCGAYGAGGAGCGCAACAAAATCCATCGAGTGGTTGCGCTCAGCAATCATGCCTTTCTCATCTTCACCTTCGTCTACAGTGGTTATGCGGGCTCCACGTTTCTTAGTTCGGTGCTGAGCGGTCGTCCTCCTTGGCAGTTGTATAATCCTTTTATAGACTGGCACGATGGCACGCTCAAGCTATGGATTGCATCGACACTGGAGTATATGGTTATGTCGGGCGCTGTGCTACAGGATCAGCTGTCGGACACGTATCCGCTNTTTGTCACGGCATTGACACCTGCGCTTATCGGTCATGCATTTAAGACAGCCACACAGAGGCACACCAACAGAGTTGCCGACTAA
>g2208 name=Or69a; type=CDS; loc=scaffold_345:39379-40684(-); func=full-length; length=1191; species=Dnig; release=r1.0;
ATGCAGCTGCGGAACTTCATGTACTATCCGGACATTGGCTGCCGGCTGGCAATGATGCGGCGCTACGAGTGGACGGGCAGCGAATCACCACGGATCCAACAGACGGAGCTGCAGCGCCTATGGTTTCTATTCGGTGCACTGAATCTGATCTATCAAAATCTGGGCTTGCTCATTCATCTGTGCCTGGCCGAGTCGTCTGATAAGCGGCTGGCTGCCTACGTGGCCCAGATATCGGAAACCTGCAGCGTTATGGGGCTTACGATAGTGGGTGCCTGTAATATGTGGATGCTGGTGCAGCAGCGCGGCGATATTGAGTCGATGCTGGCCGAACTGCAGCAGCTGTATCCCATCGAGAAGCGRCTCTATCGCATTGACCACTACTATGAGAAGTCCACGCGCCTCATGAGATATACAACCATYTTTTTCATCTTCGCCTATGTCTATTACAATGCACTGCCCATTGTGGAGCTGGTGTACGAGCTGCTGGAKGAATCGCAGCATGTCAGATACAAGTACCAGAGCAATACCTGGTATCCCTGGCAGTTGCTGGCCGATCCGGATTCATCAGTGAGTTTTGTGGCCGCATACTTATGCCAGGCGCTCTCCTCACTGGTGGGCGTTGCCTTCATCATGGGCAGCCAGTTTTTGTTGTGCTTTTTCATAACACAAATGCAGTTGCATTTCGATGCGCTGGCCAATGGACTTGCAGCTCTCGATGCTAGTAAGCCTGGCGCCAATGAACAGCTAAWGGCACTGATTGGCTATCACAGCCGCTTGTTGCRCRTTGCKGCCAACATCAATCGCATATTTAATTTTACGTTTCTAATCAACTTCACGACCTCGACTATTGCCATTTGCCTGATGGCCTTTGCCATGATCATGATCAGTCTGGCCTCGACCTTTAAATTCTCTGTGGGGCTGATGGTCTTTTTGGTCTTTAGTCTCTTTATCTGCTACAATGGCTCCGAGTTCACATCGGCGAGCGACAAACTGATGCCRGCTGCCTTCTACAACAATTGGTACGAGGGTGATTTGATTTATAGAAAGATGTTGCTCTTCTTCATAATGCGCTCCTGCGAGTCTCAAGTGCTGCGCACTTACAAATTCACGCCCGTTTCAGTGACCACCTACATGGCTATTTTAAAGTTTTCCTATCAGCTGTTTACTTTTGTGCGTGCCATGATATTTTAG
>g3936 name=Or98a; type=CDS; loc=scaffold_381:36693-38012(+); func=full-length; length=1203; species=Dnig; release=r1.0;
ATGATATTTGAATATATGAGAGAACCAACATTGGGAAATCTGTTACCCTGTCGCGACGCCTTCAAGTAYTTGGAAAGGGGAATGACGTGTGTAGGTTGGATGCCACCCCCAAGGGGAAGTCGCTATTACCGGATCTATCTATGCTGGATGGCCTGGGTTCACTTTTCCGCAGAGATCTATACGCCAATTTTATTCGTTGTAGGATATGTTAATTATTTTAGCACCTATAAGCCAGGTGCTTTTCTATCCTCAGCTCAAKCCTTTTGCAACGTAATTAGTCTCATCTTTAAGATCGCCTTTCTTTGCACAAATGTGTGGCGTTTCCAAAAAGCCAAGCAACTTCTCGATATCCTGGACAAACGTTGCGTAACAGTTGAGGAACGTTTTGAGGTACATCGATGCGTTGCCCGCTGCAATTCAGTCTATATGCTGTTTCAGACAGCCTATTCTACATATTCGACGCTTACATTTCTGAGTTCCGCRTTTAGGGGSAGCCCCGCCTKKATGTCCTACAATCCGTTTGTGGACTATCGGAAGAGTACAAGAAATCTGTGGATAGCGTCGATTGTTGATTACATTATCAGTTCAGGCGCCATCTATTCAGACCAAATGACCGATGTCTATCCGGTTATTTTTGCTTTGATATTAAGAACTCAGGTCCAGCTGTTGATACAACGAATTCGAAACTTGCGCACAGATCCCGATGAGACGGACAACCAGAGCTACGAGGAGCTGGTCAATTGTATCAAGGATCACAAACTTATACTGGAATATTGTGATCTWTTTCGACCARTCATAGCTCGCACGTTTTTGGCTCAGTTATTTGCAATWGGAATGGGTCTGGGATTGTCGCTAGTGAATCTGTTTTTCTTTTCAACCCTTTGGACTGGCCTGGCCACAGTTATATTTATATTTGTGCTGCTCATCCAGACGTTTCCCTTTTGCTATGCCTGCGAGCTAATCAAGGACGATTGCTACACCTTGAATTTGGCCATATTTTATTCGAACTATTACGATGCGAATCGGCGCTATAAATCGACGATTTTCTTTTTCATGCAGCAGGCTCAGCGCTCGATTGACTTTACGGCCGGCGGAATATTTCCCATCTGCATGAAAACCAATATTGACTTTGCCAAATTTGCATTTACGGTGGTAGCTTTCGTTAATGAAATGCATATTGTGGATAAACTCAAGCTAAACTAA
>g468 name=Or49a; type=CDS; loc=scaffold_4:1233601-1239044(-); func=partial; length=891; species=Dnig; release=r1.0;
ATGACCAAGGACATCAAGGCGCAAATCAACGGAGACAATGAACGCCGGGAGTATCGAGTCAATGAGTTTTACTGGCCACGCATTGCACGCTATGGATTCTTGTACTATTATTTCGTGGAGCTTGTCGTTATTGTCGGTCCCATCATCCAGTCCGCCTGTATGTATCTCTATCAGCGCTTGACTTCAGCCGGTGAGATCACATTTCCATATCTGAGTACGTTCCCCATGGAACGTATCAAATTWATGACGCCCATGTCGTACGCCTTCAGTCAGTTGGTGGATTKCACATTCTCACACTTTATARTGAATGTCAACSTGGGCACCGACATCTGGATGATGTGCCTCTCTGGACAGCTGTGCATGCAGTTTGCCCATTTGGCTAGAAAGTTGGAGACCTACAGTCCCAGCAGACAAAGTCAGTCGAAGGRTTGTCAATTTTTAGTCAGTTTAATACAGAAACATCAGCTCCTGTTAAGTCTACACAAGGAACTGAATGATATTTTTAGTATGCTGTTGGCTTACAATTTATTTAGCACTGCCACCATTCTTTGTTGCGTTGCCGTCTACTCCATTTTACAGGGCTTSAATCGGGAGGGTTTTGGTTTCMTAATGTTTTTCATTAGCTATTCCGCTCAGTTCTATATGGTTAGCTACTATGGGCAACTGTTGATTGATTTTAGTGAGAGCATTGCTTTAGCTGCCTACACACACAGTTGGTACAACGGATCGCCAGCCTATCGGAAGTATCTGATCCTGATAATGCAAAGAGCTCAAAAACCCGCTCATCTATCGGCCAAGGGTGTCATTATCATATCGGTGGTTTCATTCACGAATATGATTAACATCACATATCGATTCCTTGCGGTCATACGAAGATTACTGGGAAAATAA
>g3961 name=Or85a; type=CDS; loc=scaffold_424:43021-44205(+); func=full-length; length=1128; species=Dnig; release=r1.0;
ATGCCAAGTCGCGATTCGTACAAGTACTTGGAGTACGGGATGACGGCTTTGGGCTGGGTGCCACAGGCTATTAATAGCCGATATCGCTGGCTRTATAGGATCTGGACAATGTATGTGATCGGACTGGCTGGCTACTTGCCCATTGGCCTGTCCATCACCTATGTGAAGGAGTTTAGCACCTTTACACCTGGCGAACTCTTCACCTCCCTGCAAGCTGGCATCAATGCGCCGGGCGCCTTCACCCGTGGCATAATGTCCTATCTGAATGTGTGGCGTATCTTTGCGATTAAGGATCTGTTCGACAAACTCGACAAGCGTTGCGCAACGGATGAGGAGCGCATTGAAGTGCATCGCTCTGTGAACCGTTGCAATTCATTGTATCTGTTATATCAGTTCACCTACACGATCTTTGTGACCACCACCTACTTCACCTCCGTGCTGCGAGGACAAACTCCTTGGCGCTTGTACAACTACTTTGTGGACTGGCGCGACAGCACCTCTAGCCTGTGGATCGCCTCTGTTATTGAGTACATGTTCATGTCGTCGGGCGTGTACTATAATCAGATGACAGACGCGTTTCCCCTGATCTTTGGCTTTAGTYTACGTTGTCATCTGAATCTGCTTCGCAARCGSATCGAAAGTTTGCGCGCTGATCCYAAGAAGTCCGAGGCACAGAACTATGTGGAGCTCAGGGGCTGCATTGAAGACCACAAACTAATACTCGAGATTTGTAATGTCGCCCGACCGTATATGTCGGCCACCTTTTTTGTACAATTCCTATTTGTCGGCGTGCTCTTTGGYCTCACCATGATCAAYCTGATGTTCTTTGTGGATCTGTGGACGGGCCTGGCATCGGTCGCTTACGTAATTGCGCTATTCTTTCAGACATTCCCCTTCTGCTTCACCTGCAACCTCATCGAAAGCGACTGCGAACATCTCTCTCTAGCTATATTTCAGTCCCATTGGGTCGATGCCAGTCGTCAGTATAAATCCACATTGATCTACTTTCTGCAAAATGTTCAGCAATCCATTTGYTTCACTGCCGGCGCTATTTTTCCCATCTGCCTGAATACCAATATAAAAGTAAGTWATTTCTACCAATTATWTAATAAATTTGCTYATATATAA
>g3584 name=Or2a; type=CDS; loc=scaffold_485:72010-73306(-); func=full-length; length=1231; species=Dnig; release=r1.0;
ATGGCACGGACGGACACGGAGACCGAGAGCGAGAGCGAGACCGAAACGGGTGTCGAAGTGGAGCTGGATAGCCATCAGGCAGTGAGCTATCATTGGCGAGTCTGGGAGATAATGGGCCTCATCCGTCCGAAGAACTCGTCGCGGGTGCTGTTCCTGTTGCGCGCCGTGCTGCTCAATGTGCTGGTCACGTTCCTCTTTCCGTTGACGCTGATCGCCCGGCTWATCGTCACGCACAGCTTGCAGGAGCTGTGCGAGAATCTGACCATTACCATCACCGATATTGCRGCCAACTTCAAGTTCATCAATGTGTTTTTTGTGCGCCGCCAACTTACCGAGATCCGTGGGCTGCTGGTCCAGCTRGACCGGCGGGCCATGCAGGTCCATCATCCCGAGGAGCTGGCCGAACTGCATGGGGCCGTCGAAACGTCACGCCGATGTTTTCGCACCTTTTCCTGCCTCTTTGTGTTTGGCACCTCGATGAGCTGCTTCCGGGTGGCCATCGCCAAGCAGCGTGTCCTGCTCTATCCCGCCTGGTTTGGCGTCGACTGGCAGCACTCCGATGTCGCCTATGCCCTCATCTATGCCTATCAGCTCTTTGGCCTGATGGTGCAGGCGGTGCAGGATTGTGCCAATGACTCGTATCCGCCCGGCTATCTTTGCATCCTCACCGGCCACATGCGTGCTCTGGAGCTGCGTGTCCGGCGTATTGGCTATTCGCAGTCTCCGTATTATATAATCAATCGACTACGCTGGCGCCAATGTGTCTATGCGGAACTATGCGACTGCATTGAGGACTACATGAAYATTATCCGGCTGCACGCGATCATCCAGCAGATCCTGTCGATCGCCTGCCTCGCGCAGATCGTGTGCTCCGCCGCTGTCCAGTGCGCCGTGGGCATGCACTTCCTCTATGTGGTCGATTCGAATGATCTGTCTGCGATGGTGCTGTCGCTGGTCTTCTTTCTGGCCGTCACCCTGGAGGTGTTCATCATCTGTTACTTTGGGGATCGCATGCGCGCCCAGAGCGAGGCACTGCGCGATGCCTTCTATGCCTGCAACTGGATGGATCAGCTGCCCAAGTTCAAGCGGAATCTCATCCTCACGCTGATGCGCACTCAGAATGCGGCATACATCCATGCCGGCGGCTACATAGCCGTCTCCCTGGCCACCTTCGTACAGGTCGTCAGGCTCACCTACTCCGCCTTCACACTGCTGCTTCGGGCCAGGTGAA
>g3399 name=Or98b; type=CDS; loc=scaffold_497:18233-19907(-); func=pseudogene; length=904; species=Dnig; release=r1.0;
ATGGACAAACTGACGGAGGGCTTAGCCGCACTGCTTATCAATCATTTGGCCCTGKTTAAGTTTGSATTAATGATATTTATGCACAAGGACTTTCAACTGCTTATTGCCGAACTGCGCGAGATGCTGACAMGAGAGTGCGAAACTGAGGTGCCTTCTGCGATCATAGGACTGGAAAACAAGCGGGAGCAGCGCGTTAGCGGCATCTACAAGAACTGCTTTCTGCTCGCTGGCGTCCTAAGCTCCCTGAAACCGAGTGTGAGCATGCTGTTCAACTATTTGCACACTGGCCAGCTGCAGCTAGATATGAACAAATTTCCTTGTGCATTTCCCTGGGATAATGAAAAGTTGCACTTTGCGTTGCTTTCCTACGCATTGTTGGTGTCCGCCAGCTTTGCCGTCGTCCTGCCCACAATCTGCATAGACACCCTTTATATATTCCTAGTTTTTAATCTCGTTGCGCTCTTCAAGACGGYTCAGCATAAAATTCAGCACCTTGAACCTCAGACGAAGCTGGGCGATATCATTTACCTCTACCAGCGCAGCCTRGAAMTRAGCGATGTACTGAACGGTTACTTCCGCCTGCTCGTCTGCACGCAGCTGCTGGTGGGCTCGCTGCATCTGTGCGTGCTCAGCTACTTGCTATCCAATAAGCTGGACAATCAACAGGTGCCCTTCTATGTGGTGTTTACAATCTCTGTGCTGTGCCAGCTTTATGTGTACTGCTCCTGCGGCGAGTACCTGAAGGCGCAGAGCAGAGGTTTTGCCAGAGCTATCTACGATAGTCCCTGGTACGAGCGTSCAGACATTGGGCGATCTCTGCAGTTATCGATGATGCGGGCGCAGCGAGGCAGCCGCATCGATGGCATCTTCTTTGAGGCCAATATGGAGGTGTTCCTTTCGGTGA
>g252 name=Or83a; type=CDS; loc=scaffold_57:74422-76281(+); func=full-length; length=1290; species=Dnig; release=r1.0;
ATGCGCGTGGCTGCAATGTATCCATTGCGTTTGGGAAAACGAGGCAACTGTTTGGGGAACTTGATAAGAATCTCTGATTGGATCTACGAGATATTCAACTACTTTGTGTGTGTGCATATAGCGGCATTATTTATCAGCACCATCTAYATTTACTACGATCAAGGGGACTTGGAGTTTCTGGTCAATTGTCTCATWCAAACGATCATTTACTTGTGGACCATTACGATGAAGCTGTACTTTCGACGCATCAGACCCAAGCTCTTGGACGAAATTGTCAGCKTGSTGAATGAACAACATCAGACCCGGTCGGCACCCGGATTTACCTATGTGACCGTTATGGGCGCAGTGCGTCAGTCRAACATGTGGGTCAAGAGTTATGTCTACTGCTGTTATGTGGGCACTTTATTCTGGCTGGCKTTGCCTTTGGTCTACAGAGATCGAAGCCTGCCCTTGTCCTGTTGGTATCCYTTCGATTATACTCAACCCTATGCTTATGAGCTGGTATTCTTTCTGCAGGCCGTGGGGCAGATTCAAGTGGCTGCCACATTTGGCTCCTCCAGTGGCTTTCACATGGTGCTCGGTATTCAAGTATCTGGCCAATATGATGTCTTGTTTTGTAGCCTGAAAAATGTGCTGGCAACCAGTTATTTGAAAATGGGTGCCAATTTGGCGGAGCTGAGTAAGCTCCRAGAGGCGCAATCCGTTTCTGATGCCGAGTTGAATCAATTCAGCTACTGCTTGGAAATAAGTACTGCACCGGAAAAGCTTATGGAGGAGCAAAARCCCAGCAATATCCGGGACTTTCCCRKCGCCTTTAAGCATTCGTTTACACGCTGTCTGCAGCATCATCGTTATATCATATCAGTGCTGAACAAAATGGAACGCTTCTACAATCCCATTTGGTTATTCAAGATTGCTGAGGTTACGTTTCTCATGTGCCTGGTGGCGTTTGTGTCCACAAARAGCACGACMGCCAATTCATTTATGCGYATGGTATCACTGGGTCAGTATCTGCTCTTGGTGCTCTATGAGCTCTTCATCATCTGCTACTTTGCCGATGTTGTCTGTCAGAATAGTCAGCGATGTGGGGAGGCACTCTGGCGCAGTCCTTGGCACCTGCATATGCGTCACATACGCAGCGATTATWTATTTTTCWTGATCAATKCRCGTCGAGAKTTTCGACTGACWGCSGGTAAAATATACAATCTGAATGTGGAYCGCTTCAGGGCGACCATTACAACGGCCTTCTCWTTCCTGACACTGCTGCAGAAAATGGATGCGCGTGGATGA
>g6529 name=Or74a; type=CDS; loc=scaffold_60:318547-319664(-); func=full-length; length=1083; species=Dnig; release=r1.0;
ATGAGGTATCAACCACGACTTCGAGATGGGGAACCCGCACCGTTGCCTTGGCCAGTGTCCTTGTACCGTCGCTGGAATCACRTCATCTGGCCACTGGAGGATGRAGCCAGCTTTCGAGACGTGCTTTTAGATAGAATACTGATGTTCATAGGATTTCTCATTTTCAGTCTGCATAACGAGGTGGACTTTCATTATTTGCTGCGTCATCGCAAGGATATTGACAAAATGCTTACGGGCATGCCCACATATCTGGTGCTGAATGAGATACAGATACGTGGCTTCCAGCTGGCCCTGAGTAAAGATGCCTTCAAGCGTCTGCTGCAAAAGTTYTATGCCGATATTTATGTGACACAGGAATCGGAGCCTCTGATCTTTGSCCGCATACAAAGRCAGATGCTCTTYACTCGSATGAATTCCTTTGCTTATCTGATGGCGCTCACAAATTTTCTGCTGGTGCCGGTGCAGAATTTTATATACCACCGGCGAGAGATGCTCTATAAGCAGGTGTATCTGTTCGACAACACGCAGCTGCAGTACTTTATACCCCTGATCTGTTTTAACTACTGGGTGGGCGTCATTGTAACCACAATGCTCTTCGGTGARCTGAATGTCATGGGTGAGCTAATAACGCATCTGAATGCTCGCTATGTGATGCTGAGCAGGGACATATGTGGGGTCGTCAAACAGTTGCTGGAGAGGGAAAATCCTGCAGATATTGCAGCCAAWYATCGCCGTGCACTAGTCCAGATATTGCGGCGYAATGTTGCACTGAATCAATTCGGCGAGGAAATGGAAAAGGAATTCAGTTTTCGWATTTTTATAATGTTTGCTTTCAGTGCCGCTCTTCTCTGTGCCACGGGCTTTAAAGCTTATACTACGGACGAACTAAGCGTTATGTACTACAGTTGCGGTTGGGAGTTAGTAATTTATCACTCGCAGAATACACCCGAAAATGTAAAACTTATGAAGTTGGTCGCAATGGCGATTGAAATAAATTCGCGGCCCTTTTTTCTCACTGGCTTAAAGTATTTTCGCGTAACTCTGGCAGCTGTGGTTAAAGTAATTATYAACCTTKCATYYTAA
>g4300 name=Or63a; type=CDS; loc=scaffold_602:990-2430(-); func=partial; length=996; species=Dnig; release=r1.0;
TTGCAGTCCATTAGTACGGTGTTCCAGTCCCTGATGTCTGTTGTTAAAATGGTCTACTTTCTACTGGCGCCACGCAAATTCTACGTGCTCCTGCGTCGCGCCTGTCGGCACGAGATGCTGCTGAACTGCGAGCTATTTGCAGCTGTGTCTGATCTGCCCATTGCGGAGCCGCTGCGTCAGCATGTGAATGACATCATGAATCAGTCTTGGATCAGCACGCGCCGCCAGATGCTWTTCTTCCTATTCAGCTGCAGCGCCGCCTGTTTGAATTACTTTGTCAACTCGCTGGTTGTCAACATCTCTCGYTCCTTAAACGCACCCGACGCCAACTTTGAGGTTACGCTGCCCTTCCCAACGCTGTATCCCAACTGGATGGACAAGGGCATGTCCTTTCCCTACTATTACCTGCCATTGTTTTGGGAGACCTGCAACYTGTACATCTGCGGCATGGGTGCGGTTGCCTTCGACGTGCTCTTCATTGTGCTCTSCSTGCACGGCGTTGGACTTATGAAGACACTCAGCCACATGATTGATTGCTCCACGTCGCCGCTGGTGCCGCAGGAGCGTCGTCTTGAGTATCTACGCTGCTGCATCTATCAATATCAACGAGTGGCAGCCTTCTCTTTGGAGCTGAACAACACCTTTAGGCAGATTATAATTATCCAGTTTGTGCTCAGCCTCTTTTGCTGGGGTCTAGTGCTCTTTCAAATGAGCATCGGTCTTGCCACAAGCATCACGACGGTGCTGCGTATGATGATGTATATCRTGGCCGGTGGCTATCAAATCGTCATCTACTGTTATAATGGCCAGAGCTTCACAACAGCTGCATTCTACGAGTGTCTGTGGTATGAGGAATGCCGGGAATTTCGACAACTCATCAAAATGATGATAATGCGCACGAATTTTGGCTTTAGTCTGGATGTATCCTGGTTTACGAAAATGTCGCTGCCCACGCTGTTGGCGGTGAGTGGCTGGCATTTCGAATATGTGCCATAG
>g5137 name=Or10a; type=CDS; loc=scaffold_647:9298-9923(+); func=pseudogene; length=507; species=Dnig; release=r1.0;
ATGCAGATGGACGATATGCAAGGGGCACGATTTGAATCGTCTGTGGTCCGGCTAATCAAGCGTCAGAACGAGATCATTGAGCTGACGAAGTTCTTTCGGCAGCGCTATTGGATCATCACATTGGCGCACTTTGTCTCCGCCAGCATGGTAATCGGTTTCAGCATATTCAATCTACTGACCGTCGGAGGCAGTGGCCTCGGTACACTGCTTTATATTGGTTACACGGTTGCCGCCCTTAGCCAGTTGTTCATCTACTGCTTTGGCGGCACGTTAGTCACACAGAGCAGTGTCGATCTGGCCACGGTCATGGGTAGCTGTCCCTGGCACAAATGCCGACCCAAGCATCGCCTCTATGTGATGCTCTTTATTCTGCAGTCTCAGCGAGCGCTCACAATGGCTGTGCCTTTCTTCTCGACCTCTTTGGGCACTTTTGCCGCAGTTCGTACCGTAAAGCCTATACTTCAAACTTCTGGCTCCATCATAGCGCTGGCCAAGTCTTTTCAATAG
>g3717 name=Or10a; type=CDS; loc=scaffold_671:29666-34361(+); func=partial; length=522; species=Dnig; release=r1.0;
ATGATGCAAAAAGACAAGCCGCTCCCGCTGTACTTCTATGCCGTTCCGCGTCTATGTCTGAGCTTCATGGGCTATTGGCCGGGACCGCAGGGTACGCTGCGGAGGCGGGGGATCATTCACTTTGCAGTGCTWGGCTTCGGCGTTTTGACCGAGCTGCWTGCCGGCTTCTACTTTGTACAGAATGGTCAAATTACGCTCGCTCTGGAGACGTTCTGTCCGGCTGGCACCTCGGCAGTTACATTGCTCAAAATGTTCTTCATGCTGCATTTTCGCGAGGATTTATTCTACGTGATGACCCATCTACGCCAAATGTTATACGACACTAGTTGCCTAACGGGCGAAAAGGAGCTGATAATGCGCAGTCATTGCGTAATGGCATCTCGCTTTAATTTTTGGCCACTTTCCGCGGGATTCTTTACCTGCACCATGTATAATCTGAAGCCGCTGCTTTTGGCTTTGGTGTTGTACTTGCAGGGACAAGGTGAACAGATTGCTTGGGGCACGCCCTTCAATATGACTTGA
>g2426 name=Or83c; type=CDS; loc=scaffold_81:341976-343041(-); func=full-length; length=1011; species=Dnig; release=r1.0;
ATGAGGCCGTCGAGGCGTATTCACGATCTCGTCGAGAACATCAACTACTGCGCCAAGTTGCTGGGACTGGATYTGTTGGCGCCAAAGTTGAAGTTTGTCTTTCGCACCTGGCTGACAACATTTGTGCCCGTGAGCTATACGATCTTTGGCGTCTACTATGCAATCCGGCAGACGCAGCAGCATTGGATGGATGGCTTGAAGGCGAGCGTCATGTTTGGTGGCCTCATCAATGGATCCAGCGAGCTGGTCACTGTCGTCTATCGGCATTCGGCTATTAAGTATATGATGAACTACGTCATTGAGATATTTGCAGAGTATGAGCAGCGCGGTSCGGATTATTGTGATGCTCTCAACTTGGGCATTGATCGTATGCTCAATATACGGCGYATCATTCGCATTGGCTACATAGTATCATTCGTTGTGATGCTGGCGGTGCCGGGCATATTTCTAATCTACGATGGCACACGGGTCACAATCATGCAGTACGAGATACCCGGTCTGTCGCTGGAGACCAACTTTGGATATTCCCTCACTTATATACAGCATTTGGTTTCGGCCTCTATCGGTGGTATTGGCTTCTATATAGGCGATTTGATGGTCTTACTCGCTCTGATCCAGATACTCACGTTTGGCAACATCTTGCAGCTGAAAGCAGGCGCCCTTAATGATGCACTGCATCGCAAGGAACAATCCAGATACGTAGCCAATGTGGGTTGTTATGCAGACGATGGCATAGATGACCTGCTCTTGGATCTGATCAAGTGGCATCAGTTGTTTACCAATTACTGTTATAATGTGGAGGACACCTATCACAATATGATCGCTGCTCAGGTGCTCTCCTCGGCCGTCTCGATATTGGTTTGCTTCTGCGTGAATCTCAGCGGATTTCATTTGATATCCACCATCTTCTTATTGGTCAGCGCCTACTCCATGCTGGTCTACTGCATTGTGGGCACCCAGGTTGAATACGCAGTTAGTTKGCAMCWCTTCYTCTACTTTCTTGATTGCTAA
>g4559 name=Orco; type=CDS; loc=scaffold_82:25383-27735(+); func=full-length; length=1443; species=Dnig; release=r1.0;
ATGCAGCCCAGCAAGTATACGGGCTTGGTGGCCGACTTGATGCCCAACATACGGGCGATGAGATACTCTGGACTGTTTATGCATAACTTTACTGGGGGCAGCTCGTTTATGAAAAGAATTTACTCGTCGGTGCATTTGGTAATTCTGGTAATGCATATCGCTCTTATACTGGTCAATATGGCATTGAATGCGGAGGAGGTGAACGAGCTGTCCGGCAATACGATAACTACGTTGTTTTTTACACATTGCATTGTCAAGTTCGTCTACCTGGCTATCAATCAAAAGAACTTTTACAGAACTTTAAACATCTGGAATCAGGCTAATTCACATCCGCTATTCGCCGAATCGGATGCACGCTATCATTCAATAGCTTTGGCCAAAATGCGTAAGCTCTTTTTTCTGGTCATGTTGACAACTTTTGCCTCTGCGACAGCCTGGACAACGATTACGTTCTTTGGCGAAAGTGTCAAGTTTGCCGTCGATAAGGAGACGAACTCCTCCATAACCGTTGAGATACCTAGGCTGCCGATTAAARTATTCTATCCGTGGGATGCCAGTCACGGCATGTTCTATATAATCAGCTTTGCGCTACAGGTTTACTACGTGCTCTTCTCCATGATACACTCGAATTTGTGCGATGTTATGTTCTGYTCCTGGTTGATATTTGCCTGTGAGCAGCTGCAGCATCTGAAGGGYATTATGAAACCGCTAATGGAGCTTTCCGCCTCGCTGGATACCTACAGACCCAACTCGGCRGCCCTGTTCCGATCGCTCTCGGCTAACTCCAAGTCTGAGCTGATACACAACGAAGAGAAGGATCCCGGCGCGGACWTGGATTTGACTGGCATATACAGCACTAAAGCAGATTGGGGCGCACAGTTTCGAGCACCATCCACGCTGCAGTCCTTCAATGCCGGTGCAAACGGTAATGGCGGCATGGCCACTAATCCCAATGGGCTCAGCAAAAAACAGGAAATGATGGTTCGCAGCGCAATCAAGTATTGGGTGGAGCGGCACAAGCACGTCGTCCGGTTGGTGGCTGCCATTGGAGATACGTATGGAGCTGCTTTGCTGTTACATATGCTGGTTTCGACCATTATGCTGACACTTYTGGCCTACCAGGCGACTAAAATCAATGGCGTTAATGTGTATGCGTTTACGGTGGTTGGATATTTGGGCTATGCACTTTCGCAGGTGTTTCACTTCTGCATTTTTGGCAACCGTCTGATTGAGGAGAGCTCATCTGTCATGGAGGCAGCATACTCCTGTCACTGGTACGATGGCTCCGAGGAGGCCAAAACTTTTGTGCAGATCGTTTGCCAGCAGTGTCAGAAGGCAATGAGTATATCGGGTGCTAAATTCTTTACTGTCTCGCTGGATTTGTTTGCCTCGGTGCTCGGTGCTGTTGTCACCTACTTCATGGTGCTGGTGCAGCTCAAGTGA
>g435 name=Or85f; type=CDS; loc=scaffold_86:518367-519867(-); func=full-length; length=1182; species=Dnig; release=r1.0;
ATGGAGKCCGTCTCTTATTATGACTACGAGGACTTTACACGGTTACCGAGYATTAGCTATCGGCTCTGCGGATATGAAGTGCTGGATGTGGGCAGAGCCCGTCGCCWAATTCCGATGCGGATCTATCACTGGCTCTGTGTTGCCAGCCACGTCTGCTGTGTGGCATTCATGGTGCRCCGCCTGATAGAGTGGGACACCATCGGTAGCAATATATCACTGATAATTCGCTATGCGACGCTGGTCACCTATGTCATCAACTCGGACACCAAATACGGCACATCGCTGCAAAAGCGGGCAATTCAAAGGCTGAACRGTAAACTTGCTGCACTGTATCCAAAAACCGTGCAGGCAAGGATCGATCATCGTGTCAACGAATACTTTTGGCCACGTCCGCTGGTCGTGCTCATTGTGGTATATTTCGGATCATCAGCTATGGTCGTACTCGGACCATTGCTGCAGTCCGGCTATATTTATCTAACGGAGAAACGCTTTACCTACATGCATTGCTATCCATATTACATATTTGATCCGCAGCAGGATCCATTGTGGCAATACTTTGCCATTTATGCTCTCGAGTGGCTGCACAGCACTTTGATGGTCATCTCCAATATGACCACCGATTTGTGGCTGGTCAACTTTGARATGCAGATCTGCATGCACTTTGATCATATGGCGCGATCTCTGGAAAACTATGAGCCCCACCGGACCCACGACGCCATGGATCGCAAATTCATTGCCCAACTGGTGAACAGGCATACCGAGCTATTGGATCTGCAGGAGGAGCTTAATGGCATCTTTGGCGGCTCGCTATTGTTGAGTCTGCTTACTACTGCTGGCGTCTTCTGCACTGTGGCTGTTTATACTCAGCTGCAGGGACTCAATCTGGAGGGCATTACCTACGTGGTATTTATGTTGACGGCAACCTCGCAAGTGTATCTGGTCTGCTATTATGGCGAACTGGTTAGGACATTGAGCACAAATATGACCCATGCTGCCTATAATCACAACTGGCCCGATGCATCGACGGCTTACAAGAAATATCTGCTGATTATCATTACGCGCGCCCAGAGACCGGCGGAGCTGAGCGCCATGGGTTACTTACCCGTATCCCTGGACACTTTTAAACAAGTAATGACGGTCACCTATCGCGTATTTGCTCTCATCAGACAAATGATTGAATAG
>g3127 name=Or45b; type=CDS; loc=scaffold_88:38552-40583(-); func=full-length; length=1200; species=Dnig; release=r1.0;
ATGTATCCGCAATTTYTAAGCCGMGACTATCCGCTGTCGAAGCATCTGTTCTTTGTGACTAGGTACTCCTTTAGCTTGCTCGGATTGCGCTTTGAGCAGTTGCCTACATTTTGGACGAYGCTTTGGCTGATCTTCAACTTTGTGAATCTGGCGCACTGCTGCCAGGCGGAGTTCAGCTTTGGCTGGCATTATATTCGGAGCAGTCCAGTGGATGCCATGGATGCGTTCTGCCCGCTGGCCTGTAGCCTGACGACGCTCTTCAAGATGGGCTGCATGTGGCGCAGTCGCTCCGAGGTGGCATCCCTKATGCATCGCATTCGCCAGCTAACGGAGCAGCAGCGGGATGTGGAGCGAGTGAAACTGAAGCGCAGCTATTATCGCATGRCCACGTTGCTGTGCATGCTGATCTTCACACTGGGATGCATCAACACAGCGGCCTTTGTACTGCGCTCTCTCTGGGAGATGTGGATGCATCGCGAGCGTCCTTTCAAATATGAAATGCCCTTTAGAATGTTCTTTCCACCTATAGCACATAGACTGCCGTTATATCCTTTGGCCTACCTTTACTCAACCTGGAGTGGACAGGTCACTGTTTATGCCTTTGTTGCCACCGATGGCTTCTTCTTCAGCTTCACTCTTTATGTTACATTTCTGCTCAAGGCACTCCAAATGGACATACAGCGCGTACTAAGACCTGTAAAAGATCCCAGTCCACACGAATGCGAGAAGTGTGCCCGGCAGCTTCGCAATATCATCGATCGCCACAACGATATCGTTGGCATTGTTCAGCGTTTCTCCGTGATTATGGCCGCGCCCACTTTTGCCCAGTTTCTATCCGCCAGCCTGGTGATAGCCACTAGTGTCATTGATATACTTCTGTTTTCCGGCTACAAYATTATACGCTATGTGGTCTATGCTGGAACAGTTTGCTCGTGTCTTTTCTTGTACTGTTATGGAGGCACCGAAATGTCGGAAGCGAGCCTGGAACTGGGCGAGGCTGCGTACAATAGCCATTGGTATCAGTGGAATCGTGAGGTGCGTCTCCGCGTCTATCTCCTCATTTTGCGCGCCCAGCGACCCATCACCGTTGAGGTACCCTTCTTCGCGCCCTCTCTGCCCGTTTTCACAGCGTCATCAAGTTTACGGGCTCCATTGTGGCGCTGGCCAACACAATACTTTAGACAAGAAACAAACAGCTAA
>g1974 name=Or23a; type=CDS; loc=scaffold_92:198456-199703(-); func=full-length; length=1156; species=Dnig; release=r1.0;
ATGTCAAACTTTGCCAGCAATCGGAGCGTATATTTRCGAACTAATTGGTCGGCATGGCGTCTGTTGGGTGCAGTGGAGCTGAATRCTCCACATCTGGGAAGCATCAACTTCTGGGCTGCAGCTACYTTAAATATGGTGGCTACYGGCATATTTCCGGGAATGCTGATTATGGTCATGTTTACTTTTGATGAGCCGCTGGATAATCTGATGAACTTTAACCTATCACTCACTTCGGTGGCCACCTCGGCAAAGTTTCTCATCTACGTGAAGCAGTTGCGAAAAGTGCTGGAAATCGAGCAACTGCTCTCGGAACTGGATGCACGCATGAGCACGGATGAGCAGCGGGAATGCCATGCGACGATGAGCAGAATAATGCGCATTACATCCACATTGTACAAGTGGACTTATTCCCTCATTGGCGTCAATGCGAATATGTCCTTTCTGTTTCGTGATCAGCGCAGTTTACCTTTTCCCGCCTGGTTCCCATTGGACTATTGCGACTCGATGCCCAACTACTGCCTGGCTGTGATGCATCAGATCCTATGCATATCCATGCAAATCATGCAGAACTTTGTGAGTGATTTGTTTCCACCCTTGGCGCTCCTTCTCATTGCCGGACAGTGCGAGCTGCTCATCCTGCGCATCTCTCAAATTGGCTACGACCAGAGGGATCAGCGTGCAAATGAGCAGGAACTCATCAGATGCATACAGGATCAAAAGAAGATCTACAGGATGCACGAGCTCACCATGGACATCATGTCGTATGCTCTGCTGGTGCAGTTCATTGTGATTGCCATCGATGTGGGTGCCGCCTTGTGTGCCCTCTTCTTTTACGTGCAAACTATGCAGGATCGYATTTACTACACATCCTTTCTGTTCGCCCTCGCTCTGCAAACACTTCCAGTTTGCTACCTTGGCACCCTTGTTGAGGAAAACTTTAAGCGTTTGCCCAATGCAGTCTACAGCAGCAATTGGATGGATCAGAGCATCGCCTATCGGCAGAATGCGATCATTTTTGCCGAGCGTACTCAGAGGATCCCAAAACAAGTAGCCGGCAACTTTATACCSATTGCGCTGACCACTTTTCTGGCCAATTGTAAGGCGGCCTATTCGTTTTGTACTTTGATAGCAGACACACGAAGCGAGCAAACTTGAG
>g4844 name=Or82a; type=CDS; loc=scaffold_97:104362-106129(+); func=pseudogene; length=1059; species=Dnig; release=r1.0;
ATGGCTCGTCTATTCCAGCTGCAGGAGAATTGTCTGCGCCTGATGGGCCACAATACGGAGAGTTCCGGCGACAGGGCTTTGACGCTAAGCCTGAAGCACATTGCATCTCTGCTCTTTGTCCTCTCGGCGGAATATCCGATGCTGTTGTATGTCATCTATAATCGGGATGACATGGAGCTGATTACGGCCTGTCTGAGCGTCGTGTTCACCAACTTGCTGACTGTCATCAAGATATCGACGTTTCTTGTCTACAAGCAAAACTTTTGGCAGATAATGCAGAGCTTCAGGCAACTCTATTTGAAATTCCAGCTATTAATCAAAACCTCCAAACCACTCTTGACAGCCCATCAAAAGGTGGCAGATGGCGCTGATTACGGCTACGTGGCGCATGCCAACAAATTGGCCACAACGCTGGGCAGGGCCTAYTGCATTTCCTGCGGCTTCACTGGCATCTACTTCATGCTCGGACCCATCGTCAAGATTATCAGCAGCAACTGGCGCGGTGTGGCCTACGCCAGGGAGCTGCCCATGCCCATGAAATTCCCCTTCAATGATGTGGACAGTCCCGGCTACGAGCTTGGCTTTATCTACACGGTGTTTGTGACAGTCGTTGTGGTGCTCTACGCATCGGCAGTTGACGGTCTCTTTATATCTTGTGCCATTAATCTGCGCGCACATTTCCAAACCCTGCAGCACGAGATTCGAAAGGTGGCCTTTGAGCAGGTGGAGCCGCTKGTGCAGCATCAGATGGTCGCGGTGCTGGACTACCATGTCCTGCTGCTCAACTTGTCCAAGCARCTGAGAGTCATCTATGCGCCCATTGTGTTTGGACAGTTCTTCATAACCTCGCTGCAGAGCCTGCAGATTGGCGTTGCTGTCCACACATCCAACTGGTACCTGGCCTCGCCCAAACAACGACGCGCYTTGGTTTTCATAATGCAGCGTTCCCAGCGGGAGATGCTCATCAAAGCTGGCATCTATGAAGCTTCGCTGGCCAATTTTCTAGCGATTTTGCGTGCTGCCATGTCGTTTATAACACTTCTTCAGTCCATTGAGTAG
