# Supplementary material for: Chemosensory adaptations of the mountain fly Drosophila nigrosparsa (Insecta: Diptera) through genomics’ and structural biology’s lenses
Source: Sci Rep. 2017 Mar 3;7:43770. doi: 10.1038/srep43770 (PMC5335605; doi:10.1038/srep43770)
Supplement: Supplementary dataset 2 [file srep43770-s3.zip › Dnig.Gr.aa.fasta]

>g10c name=Gr39aAc; type=protein; loc=scaffold_592:19181-20140(-); func=pseudogene; length=300; species=Dnig; release=r1.0;
MFIERKQQFLIRFQRYLGLNDIDYSLHQRYVVHPNWSYTAQFLMLAIGCLSLRGTLTGQCVHNEMVSKPVEMFNYIHLLAAPITQLLVNFWLRIQQTQEILLQRLSHLALRLQVEVEALPNPLWLYRLWIGSGIFYALHISYFAVVYWHYCPQIEQIFNFICFFLNLLRTFFVITCYTSLVSVVLSLLQAHAAQQFLAGHPISLEQLADSLCIYDEILLLCQEEKVFGVAVLINLLYLGQNSIFVGLALEQRSYVEVMVIVSWMALHILYMCMPLTINNLSNEVSNFDFSGKRSCKNFLL
>g10b name=Gr39aAb; type=protein; loc=scaffold_592:20416-21333(-); func=full-length; length=292; species=Dnig; release=r1.0;
MLQKPLQGKLLTFIHYQRYLGLTDIDYSSIFCYVINGNWISYCIQFLIQVITIGAFSAPTEATYVDLLSEGNMFHHIVVMPTTQILVTIWIRFQQESQRILLQLLSNLAKRLKVNTLELKLPRWLYRLWIASSILYAVNLTISHFYWNANQEKGYGYAFYVLNYVMVRMNFIITYYTSLIHIVIILLQQTDQMQSIKVGSRISRVELAKSFRIFDELLLCQEIVQVFSGALLISILYMLDATCVCYVSTLTERFSFGEVFIIGWLVIWVYLGMPLVINTLIKQVSFNMWFKY
>g10a name=Gr39aAa; type=protein; loc=scaffold_592:18043-18924(-); func=pseudogene; length=287; species=Dnig; release=r1.0;
MQPQRLLGYLHYQRFFGLTDIDYSGCLQRYVVHATWCSRTTQLLALCLIISTLIGGIMDLNVEFFGMQSKVGQTFYQIVIISSPTTELLIYLWLRLQQLQKRLLNRLTDLALRLQVDTMALSRPRWNYRIWLGVSLFYLCSFVRYTIINWSKYQQPNKFGSLLCLCMHLLRVDYLITCYTSLVCVFMSLLQAQADQRTPLMEELISLCIHDELLLLCQEDMLQVFGGAMIFPFLYFVLDATCICYVSTFEDRFSYLEVVLVFTWLGPLCFYMITPLTVNEVARQVSL
>g9 name=Gr98b; type=protein; loc=scaffold_170:156618-157997(-); func=full-length; length=382; species=Dnig; release=r1.0;
MKGQLLAAARPYLQVFSLFTLMPPPSSYERGSRCRRKLLLFAFGCYTFCVFLLGVYVTHVNMAALDVEISQLGLVQKLFYTIVLATMHICVLMHYGRLGRICEEIAALELNINTLSQLYGGLRLRHDFRHRLAIFIGPWLVLLFTAFPRITIPVLTDYLSWHSKALTEFLMLVLQLKSVEYVLFVVIVQELLQRLRRSLIQLQQETTCEHLDQLQALCAALRRNKELLFRIWKLVCELETYFMPMIILFLNNGISMLIVNWVYIQALNPNDCRYGRACYLIFLLINLLLPCWFSQNCINTYNSFKRIIHNDCCVFGSGMPPLLSNAILEYALQMEHMKVRFTCGHFFEINMKSYGGMLVTIISFTIILIQFKIQGFVSQQQR
>g22a name=Gr23aA; type=protein; loc=scaffold_92:179810-180700(-); func=pseudogene; length=295; species=Dnig; release=r1.0;
MNSVECLTARCLLGIYWLMGLGPLPFRSELLWLLLALLVRCIWLGYYLVMLWIGCSYLMEDGKLSIGYVTGTALFLGYSVLGLLIQVESMAKHRPYVRLEDLRFQLQLQMQRLGMSRGCRRSVRLLLLLGTQVASDISKSWANSQYSISPVYIISLPQNWLLRFRYIQLLWQLMELNQRTLQLRHSLLGLATGNDVWQPYGNGCQDWKQLQTLRKSYDRIYESYEAFGDCYGWGMLGLQMMCGLEFVSNAYWIITEAYISQRLYMIIYNANSCFAMGTLIALFWYGDASEANVSK
>g22b name=Gr23aB; type=protein; loc=scaffold_92:178302-179450(-); func=full-length; length=337; species=Dnig; release=r1.0;
MQHLSGTVIARQLFHLGMCLFGVRWNAGLHRLQFVPLCFWVCWYAVVWPVAIRYFVTVSICQLDCLLLLAMFVSRTVSHFIILVDTFLQRRIYRQLVQHLDVEHLAVANHRQVVLCVAVLIPFLVVQSVVACSRMNLPNQWYTPLFWFSSPSWGVQLKLIAFLSDVLVANERVLMRSVQLVARSQSTRWQQPPDVQQVIKLKQRYSQLHQMFTQLNLSYGSSLLIIFIVSFFDILLNAFLLAQHSMNRDDDPAYTYHHLGYLLNLLVMLSATCWHCQQSFNHSRQIGCLIPKLVKPLGSKRYNDLVSEFLQTLHQRFVTAQHFFSLNLHLLSSVSTK
>g2629 name=Gr66a; type=protein; loc=scaffold_0:1185762-1187553(-); func=full-length; length=511; species=Dnig; release=r1.0;
MSQSMPSVQPLLLQFQQLFFLSKLVGVLPQDLAWFRHKNVLEKSRNGMFYMLGALIFYVVLYNLLIYSFGEEDRTLKATQSTLTFVIGLFLTYIGLIMMATDQLTALFNQGQLGELYERIRVVDERLYREQCLLDNSCIAKRIRVMLIMTVFFELFILLATYIKLVDYTQWLSLLWIVSAVPTFINTLDKIWFAVSLYALKERFEAINASLDDLVTEHEKHLAFLTGDDGNDDAGNHTADSSQSQPPQYDANLEYLYKELGGIDMGSLRGSGSKNRNRTNPNQMMNMAHESELSNATKVEEKLNNLCQVHDEICEIGKAMNGLWSYPILSLMAYGFLIFTAQLYFLYCATRSQSIPSLFRSAKNPFITVIVLVYTSGKCIYLIYLSWKTSLASKRTGISLHKCGVVADDNLLYEIVNHLSLKLLNHSVDFSACGFFTLDMETLYGVSGGITSYLIILIQFNLAAQQAKEAIQSFNSFNDTAGLVGAATEFDNESSTFYNLVTTTMMTPSNY
>g110 name=Gr47b; type=protein; loc=scaffold_10:894335-895559(+); func=full-length; length=387; species=Dnig; release=r1.0;
MQRLATDSVDGFVYCYDSLYRLLFYWGVITFRLHSQQAGGPHSTPLRVTYALIVRFALVGGFIAGVSVKLSDPQMSLAMFSHLSPLVKIIFSYECLSCIITYTEYCISMDTQRRAHIRLLAGMQLLDAKISTQFPYVRWRYDRSRSKYWYGTVCITCGYMAISLALMFDTTHCSCGYVSTILIASTYAMLNSTLGVMGFIHIGLMDYLRIRFRLIIKLARQHYQAAEQAAAEGASDQELQRDVVQLFKFAKRCSQLLSELNEVCSFVAAAGIFYDFTHMTCFVYMLCQKVLRHEPWDTQYAFISLHLVLHIYKVLMTSIYGYLLQREKRNCLGVLSNYAAHFGNQADARLHVECFQYWRMHNNRAATIGTSFPCNISLIYLVSLAIP
>g167 name=Gr28a; type=protein; loc=scaffold_107:61928-63643(-); func=full-length; length=446; species=Dnig; release=r1.0;
MLKLLERISQADNVFQSLRPLTYISLVGLAPFQLNLNSDKDVHTSNYSFVAGIVHYLFFVVCFVASIREGDSIIGYFFQTNITKLGDGTLRLTGIIAMSTIFGFAMFKRQRLVNIIRNNIIVDEIFVRLGMKLDYRRILLFSFLISLGMVIFNVVYLCVSYGLLVSATISPSFVTFTAYALPHINISLMVFKFLCITHLAQSRFSMVNEILQDILDAHIEENISLELSPMHSVVNHQRYAHRLRNLISTPMQRYSVTSIIRQNPEYAIKQVANIHNLLCDICQTIEEYFTYPLLGIIAISFLFILFDDFYILEALLNPKRLDYFEADEFFAFFLTQMLWYIVIIFLIVEASSITIRHSSFTAAIVHKILNITDEPDLRDRLFRLSLQLTHRKVSFTAAGLFRLDRTLIFTITGAATCYLIILIQFRSTHHVEEADASNITDYMQLD
>g1818d name=Gr28bE; type=protein; loc=scaffold_107:64374-65840(-); func=full-length; length=423; species=Dnig; release=r1.0;
MRLPDYLHRLAHPVNVYGCYRLTLGLALFFGIVPYSVDSTAGRLRHSGFGLANVIGRMCFYSLNFFFSCFERRSLMLSFLTDVSKFTADLEIFNGMAGVLVVLIASLLNRKRLVQLLALFDGLEREAFPRVGINFGQTQAAREINGLAAFMLFTLIGFVAYSLISIFPDARTYVSYSAIVSFFSPNFIVCTVSILVLKNLSHQWDTHSIKAVQKTRSLQCLDSFSMYTIVTKDPAEIIQESMEIHHLICEAAATANKYFTYQLLTIISIAFLIIVFDAYYVLETLLGKSKRESKFKTVEFVTFFSCQMILYLIAIISIVEGSNRAIKKSEKTGGIVHSLLNKTKSAEVREKLQQFSMQLMHLKINFTAAGLFNIDRTLYFTISGALTTYLIILLQFTSNSPGNESVNVIECCDSFHNVTNRTL
>g1818c name=Gr28bD; type=protein; loc=scaffold_107:64374-66744(-); func=full-length; length=439; species=Dnig; release=r1.0;
MWPIWRQLFSPRDAYGAEQTLLLFTYLLGLTPFRLRGZAAERHFYLCRLGYLNALLQLSFFGYCFMSALIEQQSIVGYFFNSPISQVGDSLQKFIGMTGMFTLFLCSGLRVRHLIRLCDLIACIDDHLLNVGVWFNYGRIMRLRHSKLFTICCVQLVYLSSSICMLLWNDVRPSYPAAVAFFVPEVFLLSVVLLFEAILHRCWQHYEALNKVLKNLSHQWDTHSIKAVQKTRSLQCLDSFSMYTIVTKDPAEIIQESMEIHHLICEAAATANKYFTYQLLTIISIAFLIIVFDAYYVLETLLGKSKRESKFKTVEFVTFFSCQMILYLIAIISIVEGSNRAIKKSEKTGGIVHSLLNKTKSAEVREKLQQFSMQLMHLKINFTAAGLFNIDRTLYFTISGALTTYLIILLQFTSNSPGNESVNVIECCDSFHNVTNRTL
>g1818b name=Gr28bC; type=protein; loc=scaffold_107:64374-68042(-); func=full-length; length=456; species=Dnig; release=r1.0;
MDVEKDNNVAIEHPLRRRLRCLLSAKQLYESLRPLFHVTYFHGLTSFYISCIGKTGRREIKKRWFGYMNGIVHIIIYIVCYVLTINNNCESVASYFFRSRITYFGDMMQIVSGFIGVTVIYLTAVVPKHRLEQCLQMFHTIDLRLQSIGVKIMYNKILRFSYAVMISMLLVNFSFSWGTFAVLYSSNVFPTYALHFTFIIQHTVIAIAITMFSCFTYLVEMRLAMVHKVLKNLSHQWDTHSIKAVQKTRSLQCLDSFSMYTIVTKDPAEIIQESMEIHHLICEAAATANKYFTYQLLTIISIAFLIIVFDAYYVLETLLGKSKRESKFKTVEFVTFFSCQMILYLIAIISIVEGSNRAIKKSEKTGGIVHSLLNKTKSAEVREKLQQFSMQLMHLKINFTAAGLFNIDRTLYFTISGALTTYLIILLQFTSNSPGNESVNVIECCDSFHNVTNRTL
>g1818a name=Gr28bBb; type=protein; loc=scaffold_107:64374-71655(-); func=full-length; length=443; species=Dnig; release=r1.0;
MSTALRRVRKYFISRQVYEALRPLFFLTFLYGLTPFHVVRRKMGESYLKMSCFGIFNIFAYILLCSICNITALRQGESVVGYFFRTEISTLGDRLQIFNGLIAGAVIYTSAILKRCKLLSTLTILHSLDTNFSNIGIRVKYSRIFRYTIILLVFMLLILGVYFVGVFRLLISFGVTPSLCVCMTFFLQHTVVAIAICLFCVIAFSFERRLCIVNQVLKNLSHQWDTHSIKAVQKTRSLQCLDSFSMYTIVTKDPAEIIQESMEIHHLICEAAATANKYFTYQLLTIISIAFLIIVFDAYYVLETLLGKSKRESKFKTVEFVTFFSCQMILYLIAIISIVEGSNRAIKKSEKTGGIVHSLLNKTKSAEVREKLQQFSMQLMHLKINFTAAGLFNIDRTLYFTISGALTTYLIILLQFTSNSPGNESVNVIECCDSFHNVTNRTL
>g7 name=Gr93a; type=protein; loc=scaffold_1227:1-1040(-); func=partial; length=342; species=Dnig; release=r1.0;
MPEYNSVAVGRVELCSRRLLLWLYQAARGLSLLSSSLDWEREHVQLKPPRRQCNRLLIILWRALLVNIYWNVIPGLFTKVQTTQSYAALIALLQSASVTIFAVGSFIMQVRAESKFMAILNRYIVLYGRICALTQSQQLFPLKFPMFYMLKLLLTLSGCLYELPQLLPLRHIVNMDIGRLIAGLIATYLWVGTLFLLDACFLGFFVSGVLYEHMGAHIATMLQMGSIDVDYQEQQPDQSETPPRLSHYKRMCVLCDRADELEACGVIYSELYNITLSFRCIFQWQILFYIYYNFIVLLLMLYEYILNYLEAAEGELVPLVMVFIKMSNIVLLIMCADYTITK
>g557 name=Gr89a; type=protein; loc=scaffold_139:36111-37668(+); func=full-length; length=360; species=Dnig; release=r1.0;
MPHGALCLLLLLRLWQALGLAPLSFSCGRGARCRRLITASASLHWLGLLTLSPLLLRQSALYEATNVQHSELFRRIALATMAGDVGISLALLGTHIWQRQRLAKLLNGMERLHRVRLSWPATLLLWAKLLLSLYELLCNVPFLQQNAARLPWLQLLAYSAQLYVQHVSSVFGNGVFGCLLLLLASIQQLERQWQQLPSDKSQLERLLRRERRLLQVCLNFIGVFQLGIFLLVIGNFINILANMYAYMSYFVQQHGIPLTISNYCMIVAVQLYAIILATHLCHMRHSCLRQRCLEVCYVPQEMTTEQAMLPTPLLLWPLDCLQFSILGLFTLDNAFWLFLVSYAVNFIVIILQFTVEHMQY
>g1061 name=Gr97a; type=protein; loc=scaffold_14:327602-328158(+); func=partial; length=164; species=Dnig; release=r1.0;
ILVEVNRLQTPFEMLLQKPYYRMQRFCELADRLDELTSKYTLSTGFSMYLELTAFSLVISMAINLISTTLGFYTQYQAIADYTMLEESYDIPRAVANLVFLVVPFTEIYLVARLSQQVIDEAKETGNLLQKMNLEHADIRFKRVVDVFWLEVSLINFKFVPLGL
>g2688 name=Gr77a; type=protein; loc=scaffold_157:13117-15036(+); func=partial; length=383; species=Dnig; release=r1.0;
MWQDKLSRVQQLLTSGTLRTLHLLSLLFGLSAATAPPNTTGIRRVQLSCYWRLHGYLVLVFVLCYSPYAFYTVYTRMDFLRQNRLLLIVGLQRYALLLCASLVTLYRHTTRQRRIIAWVNKLIWCRHQLLRLLHTAKLRESAQQLHTRDHLTLYLLAVSLVCSSSYSIFVLIHDPLARRSRMYLFTVLFFYGCQLALQLCLAFYLLAQLLISHLSHQCNLLLAQILTDVASVAGLRCLPHRRRLHDAQQHWLALELCRLWRLQGQLMQLSRRLCSLHSIQLLSFVLFAPIEWVTHGFFTYFVTFSRWWLRKFGGPAPWNYFATIFIVALFVQLTLVIVKLNERIFKLTACGLFELNNGLLFGIVQTIIIYTMLLVQFDKIMNT
>g1464 name=Gr33a; type=protein; loc=scaffold_16:383158-385153(-); func=full-length; length=423; species=Dnig; release=r1.0;
AIGLIPLNRQQSDSNFVLDYAMMLIMPCLYLAAYFGINLSERSGLPFLDACNSVCRLSNNLFMHLGAFLYLTITLLSLYRRKQFFVDFESRLAEIDVVIQKCRRIAELDKLRAQAVKHSVAYHFTWLFVFSVFIFALYYDSRELYLTFGEYAIIPFMVSSFPYLAGSIIQGEFIYHVSVISNRFEQINTLFEKINQEARHRHAPLTVFDIESEGKKQERKATPAEKAAATKALFSNEPKLADELKRQKALPPKHDDEEELNTSDEEDDDIFDYNDGIMGENTDIFGIFLETKVNFIVSGKSPLLDYVTYLYVIWSFTTMIVAYIVLRLCCNANNHSKQSAMIVHEIMQKKPAFMLSNDLFYNKMKSFTLQFLHWEGYFQFNGIGLFALDYTFIFSTVSAATSYLIVLLQFDMTSILRSEGLMT
>g816a name=Gr98aa; type=protein; loc=scaffold_170:168986-171287(+); func=partial; length=317; species=Dnig; release=r1.0;
SHQIEQQFQQMCNTLRAQFGRKVNLKRIECYCNVIYRFIFIRFAVLLTVTIHNNNVALSNIFIYFNAYSEILFTLRCSEFSLHSALVLAVLILTIYQELRDAGSDLISELESTRFEIWSKRNQYLERIATLRRLHLLLWQTQRDIELNFERSLIVVMMKYFMDNSVLPYWAYLNRLYSNNFPMQLWCTAEEVGKLMEICTPCWICTRCSLLQRQFRSIFHAISVDRRNELLNTTLLRISSQLGQEISQFRIGGLIIINNEMLGKFLFGMFTYIFICIQFRITYIGKVTYEAEAALRLNNLTSTIEPTNFTETEMFEM
>g816b name=Gr98ab; type=protein; loc=scaffold_170:171519-172064(+); func=partial; length=180; species=Dnig; release=r1.0;
MWHVPGELHDASLRLMRRLMHFLLLLPPRPHLHLRLLFTFVLMSYLAFIYNWRFSFNYGVVYDFRNDHFSRHIDLLNFVTLIIGHWVVAMELIWRNSEEIEQQLERMRYVLRVQFGQKVNLLRTRRYCNIIYILLAVCCLTLLSMTIYNNLVTNTSLLLFYAFYSEIVLLTRLSEFTLYT
>g1675 name=Gr59f; type=protein; loc=scaffold_18:100864-102298(-); func=full-length; length=419; species=Dnig; release=r1.0;
MLQLKLKQASRKRSQVAAWWHPEKSVAPQWYHKRNLNLTQQLHKANAEQLRQELHLLLLTCVVAGSAPFSVFPRCSGRFYDAVQHCWLLGLYLWLCVAAYCELGQNVGNQNNLERNFYMFESITYLMHVPCIMILSLGWKHKIGEVFDTIGQFDLASGYIVERWQISRFVRYQLLLVLIFFICWVPIGLIFRELDIWKFIIDISTYVLPNILSSISFVLYYTLLRGIYLRLHSLVESLERELKRGPLIRRGVLQQLRWQHTNLLDFTKSVNTTFGVSILLNYVSSLINFNTNLFLTYKTIERPESVNWNWLAYTIIWLIMHIGKMFCTLFFNHNVQQESTSCMALLSKVRTDSEDLQETINHFMLQLQANVRAHVACGLFELDYKLIPALLMTTASLFIFLMQDITYQALNQAVNGTII
>g883 name=Gr5a; type=protein; loc=scaffold_19:439348-443701(-); func=partial; length=403; species=Dnig; release=r1.0;
MLPIRLRLHRICYQLRRRRRRMRQQLQQHGSMLLTQLKHATVQPQHSAPIKKLSAFNGRATRHHLRHNGSFYEAVAPVLVIAQCFSLMPVGGICAASAQGLYFNSRSWRARYSMLYICCTSVDLLFTINLAAHSKLDVRNVVEHLLSIISAVTFDLCPKRKDPVESYLYLTGAQLFYVFPYSNWLGWLGKIQNVMLTFGWNYIDIFVSIVGIGLSELLARLTGHLQQLVERPMPEEFWTYVRCTYRSIVELIYKVDDAVSAIMLISFGSNLYFVCLQLLKSINEMPSVAHAVYFYFSLLFLIGRSLAVLLFVSSVHDRAREPLRLLQLVPAGGYAEVSRLASELSADNVALSGLSFASANYVAPRPRFYRTIGAESGQPMSIEVLPPPPFLSNPVQFVPSNWQ
>g924 name=Gr21a; type=protein; loc=scaffold_214:145374-146714(-); func=full-length; length=446; species=Dnig; release=r1.0;
MSFWAVSRGLTPPGKVAPMLNPNQRQFLEDELRYREKLKMLAGGNHMDDVYVRKPDTVDDPHELDKHDSFYHTTKSLLVLFQIMGVMPIHRNPPDKNLPRTGYSWSSKQVMWAIFIYSCQTTVVVLVLRERVKKFITSPDKRFDEAIYNVIFISLLFTNFLLPVASWRHGHQVAIFKNMWTNYQYKFFKTTGSPIVFPNLYPLTYALCVFSWLLSIAINLSQYFLQPDFRLWYTFAYYPIIAMLNCFCSLWYINCNAFGTASGALSDALQATIRGEKPAQKLTEYRHLWVDLSHMMQQLGRAYSNMYGMYCLVIFFTSIIATYGSISEIIDHGATYKEVGLFVIVFYCMCLLYIICNEAHYASRKVGLDFQTKLLNINLTAVDTATQKEVDMLLMAINKNPPIMNLDGYANINRELITTNISFMATYLVVLLQFKITEQRRSQPVS
>g1222a name=Gr64c; type=protein; loc=scaffold_22:657154-658827(+); func=full-length; length=420; species=Dnig; release=r1.0;
MKQNRPSSNKNTLQHAIGPFLVLAQFLGVLPVKGVWPSSPVEKVHFRWLSLPVFLSILILGFSIMDCGLSFKVVLENGLKIYTIGSLSFSVICIACFGVFLSLSHRWPHLIRQTARCELVFLQPGYDCHLGRQFGRRLRLWGVAMLVAAVAEHSTYVGSALHSNYQQIHECNLDVDFWLNYFQRERQELFSVFHFNWFQALFIEWTTLAMTFGWNFVDIFLTLICHSLQMRFQQMHWRIRQHASQQMSSQFWEQLRYDLLDLTDLLKLYDKELAGLVVLACAHNMFFVCVQIYHSFRSRGTFMDELYFWFSLFYVLTRLSNMMFAASSIPQEADEISYTLFEIPTEFWCLELKRIHEVILTNTYALSGMGYFFLTRRLIFSMAATLMVYELVLISQMSDSEVQKNICSVGAGSSKSIFYS
>g1222b name=Gr64e; type=protein; loc=scaffold_22:660032-661739(+); func=full-length; length=439; species=Dnig; release=r1.0;
MNNMAPNAASKQKLRVRWPRRRQKADQSYNHKVKALLQRADRESYVHSGSFVEAIKPVLIIAQVFALMPVRGVSSKHAEDLSFRWGSLRTCYAMIVVVLFGITSGFMAAFVMRVNFDFDSVETVMFYGSIFAISVAFFQLATKWPAVALEWQMVESQLPALRTERERSALAFHIRMIIMIAIGCSLVEHLLSMLSSLYYVNACPVIPNHPIDSYLINFSMFFHFDYTTYWGVLGKAVNVLATFAWSFNDIFVMAVSVSLAARFRQLNDYMLREARLPTTVDYWIQCRINFRNLCKLCNVVDDAISVITLLCFSNNLYFICGKILKSLQKKPSASHTAYFWFSLSYLLFRSLILSLYSASVNDESKRPLLIFRLVPRQFWCPELKRFSEEVHMDQVALTGMKFFRLTRGVVIAVAGTIVTYELILLQFNKADKVNDCYEY
>g1222c name=Gr64f; type=protein; loc=scaffold_22:661909-663674(+); func=full-length; length=455; species=Dnig; release=r1.0;
MRFLPKLEWKIRRWKKLKKSTLLRKLDLLSEGARKRAFQQTSADYVKRLQKLSYKRRDQFMYNGSFHEAVGSVLLTAQCFAIMPVRGVTAKDPSLSFAWRNVRTCFCLLFISLLINLGLTVFRVLDGTTFNNIRPVIFKSCILLVCLTSLNLARKWPELMMHWHKIEEDLPQYQTQREKWRMAHSIKMVMFVGMMLSFAEHLLSMISAINYASFCNKTDDPIQNFFLLTNDEIFYVLDYSTPLALWGKLQNVYSTCIWNYMDIFVMIVSIGLSSKFRQLNDNLLKFKGMHMAKNYWSERRIQYRNICTLCGKMDNAISLITMVSFSNNLYFICVQLLRSLNTMPSVAHAVYFYFSLAFLIGRTLAVSLYAASVHDESRRSLRYLRCVPKDSWCPEAKRFAEEITSDMVALSGMKFFHLTRKLVLSVAGTIVTYELVLIQFHEEQDLWDCDQSSYS
>g1183 name=Gr59dL1; type=protein; loc=scaffold_220:188113-188773(+); func=partial; length=218; species=Dnig; release=r1.0;
MFDVVKFLLRFSYYYSRLIGVVNFEFDTTGRATISRKATIYAAVVNTLTFSLVPLLIYSRVWQVFWVNANSLHQYIFLAGLCLRIICVFVSILSRWSQRRRIVQLMSSYRRLVQQQPQVMRLWRRGVISKAIAGTLTECIHVILALHKLSSSLTPLMGLTMFLTYILIGLLNVILSQFYFSMLTIHGHYVLFNHELRSIVAETRLLERDPRQDMRILK
>g287 name=Gr63aL; type=protein; loc=scaffold_254:32496-35233(+); func=partial; length=389; species=Dnig; release=r1.0;
MPALFEGGDQVGNFSISTGGKLYGRIVALILLVSSVLFCEDVLMDSQGYKLTAHSQGDTEDINRTIETLFCISSYTIIVISSVLNASKHFRTIRDLSKLDAYLEAHGYVASYSCRFLGTLLVFASSSVVVVAFYYIYYLSEIDSTRQYILMLIYSLQMLYSCMFALYLRTILKCLAQRIEFLNARLDKFTRKEKQLYDKDDWCELSNLIEVLCKFRYITENMNSVTGVALLFFFGFSFYTVTNQSYLAFSTLTTPTKLRKQYDTMGLSCAWVLAETTIMAVICSSFDCLASEASGLLPIYEQVSSYEVAPTRTNEFYSFFVRGVVHALTIFNIYSLLTPNSAQLFHSLRETDNVNQWIELLLCIITYTLSEFWLFLKDRFQLIIPVTIP
>g282 name=Gr2a; type=protein; loc=scaffold_338:23520-24652(-); func=full-length; length=347; species=Dnig; release=r1.0;
MDILDALQPLQRVLQFGNLWQWRLDTSATRQLKRSRWLELYGFVVLILSSGYLLYGLFEESRTANADDAEINETSQIGHTVDSIQLVGIRVAHATALLEALWQRRMQSRFLAEVREIDREFASALHLEVDNGQLRGQMTRRAMWMLTGYGVSQGFILFTKTLMPESNFTVYWLCYLLPLVVCGLRYFQIYTAVLIVHLRLEMLLRLLESLQLSEAAPLKCIKEQQEMEADAAAGMHRLLAARMLYHRLWMLVAHFNRCYGLSMLVNLGNDFLSITSNCYWIFLNFRQFAATPFDFLQIVGSILWSAPHMGNVLALALMCERAAYFSTRLALSLHHIRVDLQNDCHNA
>g2747 name=Gr94a; type=protein; loc=scaffold_348:64419-65432(+); func=pseudogene; length=337; species=Dnig; release=r1.0;
MYLDYTKAQLNLRDAVKLYSYMNITVAIINFLTQMVMSKQVAQMMSKVPLFETLQELHIDSGTIMKSVILALIKVIGFPLVLEIALVLQQKRNEPQQNWAWSLYKLFPMIISNFLNNCYFGAMIIANNIMESLNERLKMQVQQVNRMQHKNQMKLHSKYYRIQRFCILSDELDILAVKYNIICIQAKKYMALMSLSIVLSLICHLLGITVGFFNQYYAIAESIIGSKPYDTFGALINLVFLSISILEIGLLTYVSNDILAATQATGIVLQSIRLEQADWRYQHAVHAFSLQVVTINFKIKPMGLFEIDISLISSMLSTVASFSLILVQTDLSQRFKK
>g2795 name=Gr59dL2; type=protein; loc=scaffold_377:59859-64269(-); func=partial; length=450; species=Dnig; release=r1.0;
MFDLVECLLRICYYYALLMGVLNFEIDLRTGRARSTRRSSIYSALVNVLCILWLPLLSSTQVIHAFWSRAEKLHVYMFSVLLGGRILCVLVTLLSRWQRRFIRLVNAFQRLSQQKPQVKLMWRRGVSKFISVLLTDSLHTLTSVIIWDSLTLRLMLTILTVSGITALVNIIISHYYFALLNVHGHYVLLNQELRAVLMETRSLESERGKGVFVIKCCALADRLEAIARAQSQLQRLVEDLTSIFGWQTISNAISYYLTAVAVIYFTWSKLNGATRLSWSSWGVALFYINIVCQFSDLDQRLEAIVRRLHLLLEMFDPVQFMLRMVYYYSRFLGVINFEIDLQTGRARVTRRASIYAALANVLVFGLLPLFTRSQLMQTLWSHAGLLHEYLQNEGSWNPLVVLCIIQIFFYFADNLLTINAFFVLYDHEEMGRLMESFSTLAQGLDERLET
>g2328a name=Gr93cL1; type=protein; loc=scaffold_389:97617-99469(+); func=full-length; length=398; species=Dnig; release=r1.0;
MAFRKIPRLVMVGARRQLTASSLSASILRAAFRYATFGFICFGIKGNGIDGCLVAQNHYWYKWFCLLSRILCILYGYVVIDIFSLDNPHLIILLWIRLVCLICAIVILMMQFWGQRVLRVVNSYLRLFRKVNALPGCQDVGFGGKRELSLLIFKLLCLLNEFFCEVPDFFADLSAKHAVNLLCDIYTSVNAAMIGHMCFVGYLSIGALYAQVNRYVRHELRRQLRGLEQPHGCASRRQLQAAGYRLDECLAIYDEIQRVGTSFHRLVEIPLCLILLFGFLSMTLVSYFIMLNRFRAVALWLLVARLFVDVVLLTLAIHGAGSSSRVVRRLSLENCYISERNDWHMKLEMFLSRLNFYEFRVRPLGLFEISNELILVYLSGLVTYLTYIIQYGMQSNQI
>g2328b name=Gr93cL2; type=protein; loc=scaffold_389:100659-101893(+); func=full-length; length=392; species=Dnig; release=r1.0;
MFGSRRRLSASWVSAIILRIALSYATLMGIICFRVRRNGADGRLVAQNLYWYKWFALLTRILMSIFYFETNQDFIPALSIFHLKFMIGVRLSICLICAVITMVLQFWYGQRVLRVVNSYLRLFRRLTLPGCQESGFGGKWVLSALLLKMLCMVYEIGYLVPTVLAEFDTYFALSALCDIYNTVNAAMLFHICFLGYLSIGILYDHVNNYVRNELRQQLSALRQPNGGKPSRRQLEAAGYRLDECLAIYDEIHQLGSTFHQLFEFPLCFIMMFGFLSMALVAFFITYMVINSTGLWILEIKIFIDVLLLTLVVHNAGNSSRVIRRLSLENYYVGESKDWHMKMEMFLSRLNYYEFRVCPLGLFDVSNGLMCVFLSGLVTYLIYILQYGKQWEF
>g1145 name=Gr57a; type=protein; loc=scaffold_40:646806-648038(+); func=full-length; length=409; species=Dnig; release=r1.0;
MAILYYFREPETLYECVSLISRMQFVTCCSGFFEHRGRFVINQWTRLYSLSCACLAVLGLYGSLYALLQNELLWKRVLRLDRLMLSIMGLELVISTLVFMITILSLQAWAQRHLCIYKRLAAIDSQLIADFGARLNYGKLLRKNILVLALVSFLYLGAVNTAMARLVDGHHLGIVGLAALCYILITSGPHLTGYVHMSLAEMLSIRFRLLQRILKPQLLQSQFGKEQLIEMRLRSLVYMVKELHYIIQEINEVYNLSLWSAMAHDFALSTSELYIIFGRSVGNGDTKSNSNIGSNEADDNMGLLMLGFLSVCMLVPFYKMLISPVYCSHSVDEGRKCVQLLEQLDNWFPGNSAIKHLVESMMLWRLQFKLEFTSGTSTVLNKTVITLVSMSHKISSTYPLKKVSCTNVI
>g1861 name=Gr39b; type=protein; loc=scaffold_424:4593-5986(-); func=full-length; length=380; species=Dnig; release=r1.0;
MLYALQRYLKYFAILGLVPWAERGIKQRVQKIYTAIILLNIGVAVYIIAFAPPEDALLVSMLVSCIVFISQIVTMAGEYTKITITVIEIQAMCQYNTYYEFCLQLKCLRLRFQCELQQPIKSLPWTRYIKYFVLGILNVLAVIPSIFVVLYNDYVGYFWYSFAAVLINRFQCLLLLLYAELLGYHVELLAQRLQTVHSYRLLGSNSLIHVKYQMCSLEYLLSLKRAYMDLYRLFGLFNGLYGWSIVCIFVVMFLDSMINIYWALLVLAHIYNFIFIYMNFSTFMPLLILLFTFCRCGYCKRQHLIGSHVRGLACAAQNQAAPPPLAYNAVLAEFAMQVEQDALIISAEGFMDIDYSLLMSIFTAMVTYLIVLMQFGSLYA
>g2723 name=Gr58ba; type=protein; loc=scaffold_434:34368-35634(+); func=full-length; length=396; species=Dnig; release=r1.0;
MLQRKLRLMLIISYYLVLIGLMPTRLKISKRVRIEKVSAGYLIYSVFVTVVLLLEVPYMMSSSSMFCGYMRNHILLQQTLIVTSLLRFGTILSCYGLVWLKRRRLIMLYKDFLVHWRTHWRILQRIAGAEAMERMQSELAGQLCRQLCVNYAAFCFSITMQYLLLPRPQLLMRCLTMLMITAGRVGFSTLLLLLSHQFQAVQLALQALRGRMRSRSLEDLRRIAVVHSECLKLAKRAFSISDVANASLFFIMFALMVNILYHAVQFSNNTIQTDYFGAFIGEGLVVFNIWNSVMVMNMVDSTVNSCNNTSQMIRQFSDLHRISESEELELFVRLRSNRLVYRICGCVLDKPACLGYMASVLGYVLILMQFDLKRRKDEGLKYDNFFKTLNVLVHHE
>g2126 name=Gr58bb; type=protein; loc=scaffold_434:36505-37749(+); func=full-length; length=394; species=Dnig; release=r1.0;
MLQRRLRLMLNISYYHLLIYGLMPTRLKISKSRASIRKVSAGYRIYSFCLTVVLFLEVPYMMITSSIFAGYMRNHMLLQLGMIVNSILRFVTILSYYGLVWLQRHRLIKLCSDFLDHWRTHWRILQRIAGAEAMERMQSELAGQLCRQLCVNYAMVCCYMLLHYRLFIPMPQLLMRFTTVLMMSVGQVGLFTVLLLLSHQFLAVQLALLALRGRMRSRSLEDLRRIAVVHSECLKLAKRALSIFDVANASIFIHMFVVMVNIFYHAVQFSNKTLQTDYLGVFIGEGLVAFNTWNSVMLMNMVDSTINSCNDTSQLIRQFSDLHRISPESEMELELFIRLRSNRLVYRICGCVVLDKPACLGYMASVLGYVLIFMQFDLKSRKDEGLKYDSFLKP
>g1961 name=Gr58c; type=protein; loc=scaffold_434:38015-39317(-); func=full-length; length=413; species=Dnig; release=r1.0;
MEGKLMFITIKIGRIIGLCNFCYDPESKRFELDGGFMLVYWVLVDLVYLLLTPCVFAVMVNSFFNCQGMDMLAVAYSLVALAKACSLLMMLWSIWLRRRDIQRFGNGLLILLKRYSRYIGSYNNWRRHFWKLLLCISRFVVLIHQLFGPGSALMCGEDEVVTRVPAFYIVLSVVALSMELVLSCTETLVYLLLDTSNCLLEYMSQEALELAHDVRWLPQHPGCHRKVYQQQLLAAWLLLWRCCMQLDSLMMQMLDIFQWQILLNLFTNYLTDITILFNLAVLFAEVEYISPWRCVFYSVLCVTYHLDIMTHYSMFGANQLHWKRLSVQIQKFWCALNLVNIDCNEDIHGVALRRQVEFAVLFLNRKLQKRPEKVRRLHIAGLFDMNRVSVHGMSSSILMNVIILCQIAYKNYY
>g2160 name=Gr59bL; type=protein; loc=scaffold_48:141369-142584(-); func=full-length; length=382; species=Dnig; release=r1.0;
MGVKWLLQLYYNYALLTGVTSYRWVTGSYRQTWLTQSYALLLNILQLVTLPYAFWLSSQYIEEIKFFPNLIWFTTYILYSVSYVAIAYAQISRGSRDKALVKVERIVRLKRZKDMEISTGKHIEGGSLRFMFYLKLGTMIYLCMSSMASCLVMPETKWIVLLCGFFFSNAMNIPIVASNRYFLALWDIASCYQYINRQLEHIMSRARSRYPTHVELKELHRLWSLHAVLGRCTRMNQIYGILLLTARFENLAFSVINGYWGMIFTFSETPLVFILYGAVNYTRLLDFYLLNYMCDLTVQYQSAAHHAVSEGYWFKELNAYLLYARSSKMSLWVCGLYKLNGRCWFQMLGSIINLFVLLLQFHLLRSKKYTLHTNYKFNQLST
>g2656b name=Gr39aAc; type=protein; loc=scaffold_592:23400-24248(-); func=full-length; length=280; species=Dnig; release=r1.0;
LFAFLQYQRFMGLTDIEYSSILHGYVINGNWCSYSIQFSVQIILIASFFVVLTERYVDMTSEAVNQFLRIYVLFVPITQTLTYIWLRQQESQRILLQTLIRLRSLKVNTIQLRRPRWLYRLWIGMSLLYVCNIVTTGFYFNVNHDLGYYVSTLAFLVLLVRTNYIITCYTSLVDLVMQLLRAQAEQLGRAPQISLEALTQSLCIHDELLLLCQEEIIHVFGGAFVFLYMYTVLDAICVCYVAALEERFSLVEVLFVLSWIIPIVLYLSMPLLINNLNTQV
>g2656a name=Gr39aAd; type=protein; loc=scaffold_592:24249-25402(-); func=pseudogene; length=312; species=Dnig; release=r1.0;
MRLLKFVYQRYLGLTDLDYSKILRCYVLKASCTPYILYFLVQGILVSCILATFFKWSVNYQETDSRSGDNFDHLVILASYFTQLFANTWMRSHQQSQLQLLQRLSRVAKSLQVVNPETVHSRWLFLLWVLFCIYYAVDCILFAILDWDSQLFFRLIFLLGFYVRVVCANFIITFYCALVFLIRHLFRAQAAQLQYYLRGCQISLDEVANNLHQNDELWLMCQQEMGNVFGGALVLPYLYATLDAIEIFYLALPKDGFSYKEMLLLLRWFTPIGIFISLPLIINDLADEISGLAFSYPYDFTPLIMTMATQQG
>g993b name=Gr39aD; type=protein; loc=scaffold_643:63812-65206(-); func=full-length; length=305; species=Dnig; release=r1.0;
IYNQTGNFLETTNLRVFCLGLGLLHICLYIRRRRHIELVQKLLQLHRLCSNPSTDRFFLRNFIIYKVLLLLCLFNHVNGYTQAGLINIPMLVYVYVYTYSFLTMCLLLVFFVCLQHIVAALAHNNRQLEACNSWSKYRRLLYARHRLLGIIAVELNQCFGPLMLPIVPLVICVAPTGPLFLISTVMEGKFVGFLQCAIVCFSACLWNVPWLTIMSFMLRSNIITVEANKTAKILAKIPRTGSGLDRMVEKFLLKNLRQQPILTAYGFFALDKSTLFKLFTAIFTYMVILVQFKEMENSTKSLQST
>g993a name=Gr39aB; type=protein; loc=scaffold_643:63812-68084(-); func=full-length; length=380; species=Dnig; release=r1.0;
MIKYQQSELYPFYRICRYLGIFCVLYNTRRDRFQLRRSLVCYLVHMSMQIYLVTSMVILVTFWTLCFQSDMTATGNHFERFVLFSALVIQFVQNAWLIWLQDLQIRIVRQLEFYRKKYLVDTRLVLPKRLLCCLLIVNVLYFINYLRTCLTVWLINASSWFLLSTFGFPVRAVISSFIQGYYVCLIYVVRHLLHHNQDQLHILAHQLQQPKRSCSDILRLRNCLDVHDRLLVLCTDEISLVYGFIIWLSVLFSSLDATSILYILMVSHTEQTPWEHFISLIWLSPTLMTATALISDTVHVQANKTAKILAKIPRTGSGLDRMVEKFLLKNLRQQPILTAYGFFALDKSTLFKLFTAIFTYMVILVQFKEMENSTKSLQST
>g1857 name=Gr63a; type=protein; loc=scaffold_7:168823-170412(+); func=full-length; length=490; species=Dnig; release=r1.0;
MASYYRRKKADTVFLNANPINSGNAQAYLHGVRKYSIGLAERLDSGYQPPPNEKRSSVSTVGSHNSDFTPSVFYRNIAPVNWFLRIIGVFPIVRRGPSRAKFALNSAAFLYSIVFFVLLAFYVGYVANNRIHIVRSLSGPFEEAVIAYLFLVNILPIIIIPILWWEARKIARLFNDWDDFEVLYYQISGHSLPLNLRQKAVYIAIVLPILSVLSVVIIHITMSDLNLNQVVPYCILDNLTAMLGAWWFLICESISTTAYLLAERFQKALKHIGPAAMVADYRVLWLRLSKLTRDTGNALCYTFVFMSLYLFFIITLSIYGLLSQLSEGFGIKDIGLTITALWNIGLLFYICDEAHYASVNVRTNFQKKLLMVELNWMNSDAQTEINMFLRATEMNPSNINCGGFFDVNRTLFKGLLTTMVTYLVVLLQFQISIPTDKGDGDGNSNMTVVDLLMDSLGNDMTLLSTPTPSTLAPTTHTATTVNRAGRGRKG
>g1689 name=Gr9a; type=protein; loc=scaffold_8:150650-151714(+); func=pseudogene; length=315; species=Dnig; release=r1.0;
MFINFWRYFCNGWQMNDLQHQHRQQLNDYAKIIDAMNFAYLLVHMLMVLQALALRNRERRLLAQLPPVGHDTTLINVRLHVVLECIVTCADLTLSVVQSVQSRQLLPNLRYLYSTQAVRARYLQMALLVMRLDAQLLALQQQLTEGRCSGLELRASYAHIVRLARQLSRFYGPSVLLMNVLCIGDFIVVCYAYVILWQLAAINISWLLLWQTVYVMLPTLIKIWTLCATCHNCTQRSQQLLAVISGAWSRQPAMRGIARDQVDHISLQIMQNPLHFDVCGIYHLNLKSMAGMFLFISETLVIFLQFVELTKQQSS
>g1034a name=Gr28bBa1; type=protein; loc=scaffold_92:68532-71526(+); func=partial; length=471; species=Dnig; release=r1.0;
MSTALRRVRKYFISSQVYEALRPLFFLTFLYGLTPFHVVRRKMGESYLKMSLFGIFNIFVYIVLCGFCYISSLRQGESIVGYFFRTEISVIGDRLQIFNGLIAGAVIYTSAILKRCKLLGTLTILHSLDTNFSNIGIRVKYSRIFRYSILLLVFKLLILGVYFVGVFRLLVSLGVTPSFCVCMTFFLQHSVVSIAICLFCVIAFSFERRLSIVNQLSRYAPAVQTTTTGTGTRTTMEAVKDADVEIELNTVLQHPLRRRFRRFLSAKQLYECLRPLFHITYLHGLTSFYISCDGSTGRRDIKKSWFGYANGIVHIGLYSICYILTIRNNCESVASYFFRSKVTYFGDMMQIVSGFIGVTVIYLTAILPKHRLEQCLQKFQTMDLQLHSVGIKIMYSKVLRFSYAVMISMFLVNFTFSWGTFAVLYSSRMSPTWALHFTFIIQHTVIAIAVTMFSCFTYLVEMRLVMVNKVS
>g1034b name=Gr28bBa2; type=protein; loc=scaffold_92:68532-72714(+); func=full-length; length=405; species=Dnig; release=r1.0;
MSTALRRVRKYFISSQVYEALRPLFFLTFLYGLTPFHVVRRKMGESYLKMSLFGIFNIFVYIVLCGFCYISSLRQGESIVGYFFRTEISVIGDRLQIFNGLIAGAVIYTSAILKRCKLLGTLTILHSLDTNFSNIGIRVKYSRIFRYSILLLVFKLLILGVYFVGVFRLLVSLGVTPSFCVCMTFFLQHSVVSIAICLFCVIAFSFERRLSIVNQVLKNLAHQWDNRSIKAVQKQRSLQCLDSFSMYTIVTKDPAEIIQESMEIHQLICEAAATANKYFTYQLLTIISIAFLIIVFDAYYVLETLLGKSKRESKFKTIEFVTFFSCQMILYLIAIVSIVEGSNRAIKKSEKTGAIVHSLLNKTKSAAVREKLQQFSMQLMHLKINFTAAGLFNIDRSLYFTVAKR
