# Supplementary material for: Chemosensory adaptations of the mountain fly Drosophila nigrosparsa (Insecta: Diptera) through genomics’ and structural biology’s lenses
Source: Sci Rep. 2017 Mar 3;7:43770. doi: 10.1038/srep43770 (PMC5335605; doi:10.1038/srep43770)
Supplement: Supplementary dataset 3 [file srep43770-s4.zip]

Archive with 3 entries (2 files):
- SupplementaryTables.xlsx
- __MACOSX/
- __MACOSX/._SupplementaryTables.xlsx
