# Supplementary material for: Chemosensory adaptations of the mountain fly Drosophila nigrosparsa (Insecta: Diptera) through genomics’ and structural biology’s lenses
Source: Sci Rep. 2017 Mar 3;7:43770. doi: 10.1038/srep43770 (PMC5335605; doi:10.1038/srep43770)
Supplement: Supplementary dataset 3 [file srep43770-s4.zip › SupplementaryTables.xlsx]

## Sheet: Table S1 - Odorant receptors
Dnig gene	Gene cluster	Paralogous	Pfam	Domain coverage	Domain identity	predicted TMHs	Functionality
g3936	Or98a	single copy	7tm_6	0.95	32	7-TMH	Full-length
g3961	Or85a	single copy	7tm_6	0.95	30	7-TMH	Full-length
g4229	Or59b	single copy	7tm_6	0.974441	35	7-TMH	Full-length
g2074	OrN2	out-paralogous	7tm_6	0.971246	30	7-TMH	Full-length
g2594	OrN2	out-paralogous	7tm_6	0.968051	30	7-TMH	Full-length
g5239	Or42b	single copy	7tm_6	0.495208	24	4-TMH	pseudogene
g2682	Or42a	out-paralogous	7tm_6	0.942492	28	6-TMH	Full-length
g3475	Or42a	out-paralogous	7tm_6	0.971246	29	7-TMH	Full-length
g49	Or59a	single copy	7tm_6	0.923323	33	7-TMH	Full-length
g1974	Or23a	single copy	7tm_6	0.964856	30	7-TMH	Full-length
g3954	Or33c	single copy	7tm_6	0.974441	29	7-TMH	Full-length
g517	Or19a	single copy	7tm_6	0.776358	23	6-TMH	partial
g3584	Or2a	single copy	7tm_6	0.98	28	7-TMH	Full-length
g3782b	Or94b	single copy	7tm_6	0.97	29	7-TMH	Full-length
g3782a	Or94a	single copy	7tm_6	0.97	30	7-TMH	Full-length
g5102	Or71a	single copy	7tm_6	0.98	25	7-TMH	Full-length
g6574a	Or46aB	single copy	7tm_6	0.81	24	5-TMH	pseudogene
g6574b	Or46aA	single copy	7tm_6	0.261981	38	1-TMH	partial
g2622	Or85c	single copy	7tm_6	0.82	26	6-TMH	Full-length
g6219	Or67a	single copy	7tm_6	0.916933	21	6-TMH	partial
g3582	Or85d	single copy	7tm_6	0.99	29	6-TMH	Full-length
g48	Or92a	single copy	7tm_6	0.990415	27	6-TMH	partial
g6590	Or67c	single copy	7tm_6	0.98	24	6-TMH	Full-length
g435	Or85f	single copy	7tm_6	0.98	25	6-TMH	Full-length
g468	Or49a	single copy	7tm_6	0.853035	22	5-TMH	partial
g2208	Or69a	single copy	7tm_6	0.97	26	6-TMH	Full-length
g6518	Or88a	single copy	7tm_6	0.99	21	6-TMH	Full-length
g2426	Or83c	out-paralogous	7tm_6	0.827476	16	6-TMH	Full-length
g235	Or83c	in-paralogous	7tm_6	0.977636	19	6-TMH	Full-length
g5408	Or83c	in-paralogous	7tm_6	0.789137	15	5-TMH	pseudogene
g3962	Or67d	out-paralogous	7tm_6	0.977636	16	7-TMH	Full-length
g4524	Or67d	out-paralogous	7tm_6	0.875399	16	5-TMH	pseudogene
g4350	OrN1	single copy	7tm_6	0.773163	21	4-TMH	partial
g252	Or83a	single copy	7tm_6	0.977636	16	7-TMH	Full-length
g645	Or85e	single copy	7tm_6	0.514377	18	3-TMH	partial
g4796	Or30a	out-paralogous	7tm_6	0.284345	31	2-TMH	pseudogene
g14	Or30a	out-paralogous	7tm_6	0.172524	31	2-TMH	pseudogene
g3715	Or49b	single copy	7tm_6	0.936102	25	6-TMH	Full-length
g4437	Or43a	single copy	7tm_6	0.932907	27	6-TMH	Full-length
g1669	Or56a	single copy	7tm_6	0.984026	18	7-TMH	Full-length
g3399	Or98b	out-paralogous	7tm_6	0.939297	29	5-TMH	pseudogene
g5235	Or98b	out-paralogous	7tm_6	0.984026	26	7-TMH	Full-length
g5879	Or9a	in-paralogous	7tm_6	0.977636	27	6-TMH	partial
g2667	Or9a	in-paralogous	7tm_6	0.514377	22	3-TMH	partial
g4844	Or82a	single copy	7tm_6	0.84345	23	1-TMH	pseudogene
g5138	Or24a	single copy	7tm_6	0.699681	24	5-TMH	partial
g3127	Or45b	single copy	7tm_6	0.977636	30	7-TMH	Full-length
g3717	Or10a	out-paralogous	7tm_6	0.329073	20	2-TMH	partial
g5137	Or10a	out-paralogous	7tm_6	0.472843	30	2-TMH	pseudogene
g6357	Or74a	out-paralogous	7tm_6	0.974441	16	7-TMH	Full-length
g6529	Or74a	out-paralogous	7tm_6	0.872204	15	6-TMH	Full-length
g3725	Or35a	single copy	7tm_6	0.974441	19	7-TMH	Full-length
g3	Or67b	single copy	7tm_6	0.329073	20	7-TMH	partial
g4300	Or63a	single copy	7tm_6	0.952077	21	6-TMH	partial
g4559	Orco/Or83b	single copy	7tm_6	0.996805	21	7-TMH	Full-length

## Sheet: Table S2 - Gustarory receptors
Dnig gene	Gene cluster	Paralogous	Pfam	Domain coverage	Domain identity	predicted TMHs	Functionality
g1034a	Gr28bB	isoform of g1034b	7tm_7	0.681941	18	9-TMH	partial
g1034b	Gr28bB	isoform of g1034a	7tm_7	0.946092	25	6-TMH	Full-length
g1818a	Gr28bB	Isoform of g181a-d	7tm_7	0.986523	27	7-TMH	Full-length
g1818c	Gr28bD	Isoform of g181a-d	7tm_7	0.986523	25	7-TMH	Full-length
g1818d	Gr28bE	Isoform of g181a-d	7tm_7	0.946092	23	7-TMH	Full-length
g1818b	Gr28bC	Isoform of g181a-d	7tm_7	0.986523	25	7-TMH	Full-length
g167	Gr28a	single-copy	7tm_7	0.997305	26	7-TMH	Full-length
g2629	Gr66a	single-copy	7tm_7	1	22	7-TMH	Full-length
g110	Gr47b	single-copy	7tm_7	0.96496	16	7-TMH	Full-length
g1145	Gr57a	single-copy	7tm_7	0.962264	20	6-TMH	Full-length
g10b	Gr39aA	in-paralogous	7tm_7	0.74124	18	6-TMH	Full-length
g10c	Gr39aA	out-paralogous	7tm_7	0.749326	14	5-TMH	pseudogene
g2656a	Gr39aA	out-paralogous	7tm_7	0.778976	17	5-TMH	pseudogene
g2656b	Gr39aA	in-paralogous	7tm_7	0.754717	15	6-TMH	Full-length
g10a	Gr39aA	out-paralogous	7tm_7	0.749326	16	5-TMH	pseudogene
g993a	Gr39aB	isoform of g993b	7tm_7	0.973046	22	7-TMH	Full-length
g993b	Gr39aD	isoform of g993a	7tm_7	0.773585	25	6-TMH	Full-length
g22a	Gr23aA	single-copy	7tm_7	0.765499	22	5-TMH	pseudogene
g22b	Gr23aB	single-copy	7tm_7	0.881402	19	7-TMH	Full-length
g1861	Gr39b	single-copy	7tm_7	0.983827	19	7-TMH	Full-length
g282	Gr2a	single-copy	7tm_7	0.851752	22	6-TMH	Full-length
g9	Gr98b	single-copy	7tm_7	0.967655	22	7-TMH	Full-length
g816a	Gr98a	out-paralogous	7tm_7	0.743935	19	5-TMH	partial
g816b	Gr98a	out-paralogous	7tm_7	0.398922	20	3-TMH	partial
g1689	Gr9a	single-copy	7tm_7	0.762803	20	4-TMH	pseudogene
g1675	Gr59f	single-copy	7tm_7	0.948787	24	7-TMH	Full-length
g1222b	Gr64e	single-copy	Trehalose_recp	0.978261	44	7-TMH	Full-length
g1222c	Gr64f	single-copy	Trehalose_recp	0.978261	45	8-TMH	Full-length
g883	Gr5a	single-copy	Trehalose_recp	0.792271	39	7-TMH	partial
g1222a	Gr64c	single-copy	Trehalose_recp	0.975845	42	8-TMH	Full-length
g1857	Gr63a	single-copy	7tm_7	0.954178	20	7-TMH	Full-length
g287	Gr63aL	single-copy	7tm_7	0.897574	20	8-TMH	partial
g924	Gr21a	single-copy	7tm_7	0.96496	18	7-TMH	Full-length
g1464	Gr33a	single-copy	7tm_7	0.96496	18	7-TMH	Full-length
g2328a	Gr93cL	out-paralogous	7tm_7	0.967655	21	7-TMH	Full-length
g2328b	Gr93cL	out-paralogous	7tm_7	0.967655	21	7-TMH	Full-length
g1061	Gr97a	single-copy	7tm_7	0.347709	21	2-TMH	partial
g2747	Gr94a	single-copy	7tm_7	0.838275	21	5-TMH	pseudogene
g7	Gr93a	single-copy	7tm_7	0.778976	15	7-TMH	partial
g2688	Gr77a	single-copy	7tm_7	0.897574	23	8-TMH	partial
g2160	Gr59bL	single-copy	7tm_7	0.967655	20	6-TMH	Full-length
g2126	Gr58b	in-paralogous	7tm_7	0.954178	20	7-TMH	Full-length
g2723	Gr58b	in-paralogous	7tm_7	0.967655	18	7-TMH	Full-length
g557	Gr89a	single-copy	7tm_7	0.894879	18	7-TMH	Full-length
g1961	Gr58c	single-copy	7tm_7	0.989218	17	7-TMH	Full-length
g1183	Gr59dL	out-paralogous	7tm_7	0.54717	25	4-TMH	partial
g2795	Gr59dL	out-paralogous	7tm_7	0.921833	18	9-TMH	partial

## Sheet: Table S3 - Ionotropic receptors
Dnig gene	Gene cluster	Paralogous	Subfamilies	SignalP	ANF receptor (ATD)	Domain coverage	Domain identity	N-term len	Lig_chan-Glu_bd (S1)	Domain coverage	Domain identity	Lig_chan	Domain coverage	Domain identity	predicted TMHs	Functionality
g36883	Ir94a	single-copy	Divergent	sigP	-	-	-	218	Lig_chan-Glu_bd	0.930435	16	Lig_chan	0.817164	14	3-TMH	Full-length
g37992	Ir94g	single-copy	Divergent	-	-	-	-	289	Lig_chan-Glu_bd	0.930435	16	Lig_chan	0.791045	14	3-TMH	Full-length
g17616	Ir94d	single-copy	Divergent	-	-	-	-	81	Lig_chan-Glu_bd	0.617391	15	Lig_chan	0.921642	13	3-TMH	pseudogene
g23065	Ir52b	single-copy	Divergent	-	-	-	-	319	Lig_chan-Glu_bd	0.930435	17	Lig_chan	0.921642	15	3-TMH	Full-length
g47277	Ir94b	single-copy	Divergent	sigP	-	-	-	338	Lig_chan-Glu_bd	0.930435	14	Lig_chan	0.902985	14	2-TMH	partial
g40088	Ir67a	single-copy	Divergent	sigP	-	-	-	306	Lig_chan-Glu_bd	0.921739	14	Lig_chan	0.925373	13	3-TMH	Full-length
g2697	Ir67b	single-copy	Divergent	-	-	-	-	290	Lig_chan-Glu_bd	0.843478	9	Lig_chan	0.906716	14	3-TMH	Full-length
g7687	Ir48b	single-copy	Divergent	-	-	-	-	320	Lig_chan-Glu_bd	0.86087	24	Lig_chan	0.914179	19	3-TMH	Full-length
g37592	Ir56a	single-copy	Divergent	-	-	-	-	249	Lig_chan-Glu_bd	0.886957	17	Lig_chan	0.772388	15	3-TMH	Full-length
g27955	Ir51b	single-copy	Divergent	sigP	-	-	-	313	Lig_chan-Glu_bd	0.947826	11	Lig_chan	0.932836	14	3-TMH	Full-length
g27954	Ir56d	single-copy	Divergent	-	-	-	-	350	Lig_chan-Glu_bd	0.895652	10	Lig_chan	0.914179	13	3-TMH	Full-length
g22997	Ir56b	single-copy	Divergent	-	-	-	-	577	Lig_chan-Glu_bd	0.886957	14	Lig_chan	0.955224	15	3-TMH	partial
g34112	Ir68b	single-copy	Divergent	sigP	-	-	-	320	Lig_chan-Glu_bd	0.965217	26	Lig_chan	0.958955	19	3-TMH	Full-length
g31465	Ir85a	single-copy	Divergent	sigP	-	-	-	327	Lig_chan-Glu_bd	0.895652	19	Lig_chan	0.895522	20	3-TMH	Full-length
g5210	Ir7a	single-copy	Divergent	sigP	-	-	-	349	Lig_chan-Glu_bd	0.947826	21	Lig_chan	0.899254	18	3-TMH	Full-length
g14311	Ir11a	single-copy	Divergent	sigP	-	-	-	363	Lig_chan-Glu_bd	0.93913	24	Lig_chan	0.873134	18	3-TMH	Full-length
g23398	Ir7b	single-copy	Divergent	-	-	-	-	316	Lig_chan-Glu_bd	0.486957	25	Lig_chan	0.619403	13	1-TMH	partial
g11	Ir7d	single-copy	Divergent	sigP	-	-	-	368	Lig_chan-Glu_bd	0.982609	29	Lig_chan	0.787313	18	3-TMH	Full-length
g6453	Ir100a	single-copy	Divergent	sigP	-	-	-	319	Lig_chan-Glu_bd	0.982609	19	Lig_chan	0.955224	18	3-TMH	Full-length
g44491	Ir87a	In-paralog	Divergent	sigP	-	-	-	511	Lig_chan-Glu_bd	0.904348	16	Lig_chan	0.925373	15	3-TMH	Full-length
g13125	Ir87a	In-paralog	Divergent	sigP	-	-	-	511	Lig_chan-Glu_bd	0.904348	17	Lig_chan	0.929104	15	3-TMH	Full-length
g6547	Ir60a	single-copy	Antennal	-	-	-	-	279	Lig_chan-Glu_bd	0.843478	24	Lig_chan	0.914179	15	3-TMH	partial
g48087	Ir41a	single-copy	Antennal	-	-	-	-	354	Lig_chan-Glu_bd	0.982609	26	Lig_chan	0.63806	13	2-TMH	partial
g46978	Ir76a	single-copy	Antennal	-	-	-	-	77	Lig_chan-Glu_bd	0.53913	27	Lig_chan	0.813433	15	2-TMH	partial
g12661	Ir92a	single-copy	Antennal	-	-	-	-	220	Lig_chan-Glu_bd	0.965217	18	Lig_chan	0.402985	18	1-TMH	partial
g38949	Ir68a	single-copy	Antennal	-	-	-	-	198	Lig_chan-Glu_bd	0.947826	20	Lig_chan	0.835821	23	3-TMH	partial
g12155	Ir21a	single-copy	Antennal	-	-	-	-	386	Lig_chan-Glu_bd	0.947826	21	Lig_chan	0.947761	28	3-TMH	Full-length
g25462	Ir40a	single-copy	Antennal	sigP	-	-	-	314	Lig_chan-Glu_bd	0.704348	36	Lig_chan	0.977612	18	3-TMH	partial
g7999	GluRIIA	single-copy	iGluR	sigP	ANF_receptor	0.950437	20	553	Lig_chan-Glu_bd	0.965217	38	Lig_chan	0.970149	45	3-TMH	Full-length
g13318	GluRIIB	single-copy	iGluR	-	-	-	-	-	-	-	-	Lig_chan	0.652985	34	2-TMH	partial
g31141	GluRIIC	single-copy	iGluR	-	ANF_receptor	0.804665	20	479	Lig_chan-Glu_bd	0.991304	36	-	-	-	-	partial
g1344	clumsy	single-copy	iGluR	sigP	ANF_receptor	0.880466	18	523	Lig_chan-Glu_bd	0.991304	45	Lig_chan	0.973881	48	3-TMH	Full-length
g40497b	GluRIIE	single-copy	iGluR	-	ANF_receptor	0.921283	22	551	Lig_chan-Glu_bd	0.973913	35	Lig_chan	0.75	43	2-TMH	Full-length
g40497a	GluRIID	single-copy	iGluR	sigP	ANF_receptor	0.900875	22	547	Lig_chan-Glu_bd	0.965217	41	Lig_chan	0.970149	48	3-TMH	Full-length
g8957	CG5621	single-copy	iGluR	-	-	-	-	-	-	-	-	Lig_chan	0.977612	50	2-TMH	partial
g43624a	CG3822	single-copy	iGluR	-	ANF_receptor	0.816327	27	462	Lig_chan-Glu_bd	0.991304	47	Lig_chan	0.981343	53	3-TMH	partial
g2446	CG11155	In-paralog	iGluR	-	ANF_receptor	0.93586	26	509	Lig_chan-Glu_bd	0.643478	31	Lig_chan	0.973881	55	3-TMH	pseudogene
g33816	CG11155	In-paralog	iGluR	-	ANF_receptor	0.93586	25	447	Lig_chan-Glu_bd	0.965217	38	-	-	-	-	partial
g21	Ekar	single-copy	iGluR	-	ANF_receptor	0.338192	30	291	Lig_chan-Glu_bd	1	38	Lig_chan	0.932836	52	3-TMH	partial
g10240	GluRIB	single-copy	iGluR	-	ANF_receptor	0.361516	23	202	Lig_chan-Glu_bd	0.626087	42	Lig_chan	0.641791	50	2-TMH	partial
g23771	GluRIA	single-copy	iGluR	-	ANF_receptor	0.938776	20	602	Lig_chan-Glu_bd	0.991304	44	Lig_chan	0.970149	51	3-TMH	Full-length
g50119	Nmdar1	single-copy	iGluR	-	ANF_receptor	0.737609	31	480	Lig_chan-Glu_bd	0.982609	42	Lig_chan	0.958955	38	3-TMH	partial
g29902	Nmdar2	single-copy	iGluR	-	ANF_receptor	0.883382	24	686	Lig_chan-Glu_bd	0.904348	31	Lig_chan	0.955224	31	3-TMH	partial
g2055	Ir8a	single-copy	Antennal	sigP	ANF_receptor	0.819242	10	518	Lig_chan-Glu_bd	0.965217	48	Lig_chan	0.854478	39	2-TMH	partial
g46352	Ir25a	single-copy	Antennal	sigP	ANF_receptor	0.924198	15	562	Lig_chan-Glu_bd	0.956522	37	Lig_chan	0.981343	38	3-TMH	Full-length
g43624b	Ir93a	single-copy	Antennal	sigP	ANF_receptor	0.883382	12	569	Lig_chan-Glu_bd	0.973913	23	Lig_chan	0.962687	24	3-TMH	Full-length
g855a	Ir75c	single-copy	Antennal	-	-	-	-	219	Lig_chan-Glu_bd	0.93913	21	Lig_chan	0.947761	21	3-TMH	Full-length
g7303	Ir75b	In-paralog	Antennal	sigP	-	-	-	299	Lig_chan-Glu_bd	0.921739	17	Lig_chan	0.955224	25	3-TMH	Full-length
g855b	Ir75b	In-paralog	Antennal	-	-	-	-	127	Lig_chan-Glu_bd	0.93913	16	Lig_chan	0.958955	24	4-TMH	partial
g28534	Ir75d	single-copy	Antennal	-	-	-	-	112	Lig_chan-Glu_bd	0.747826	26	Lig_chan	0.940299	26	2-TMH	partial
g9271	Ir31a	single-copy	Antennal	-	-	-	-	321	Lig_chan-Glu_bd	0.973913	25	Lig_chan	0.973881	22	3-TMH	Full-length
g20678	Ir64a	single-copy	Antennal	-	-	-	-	182	Lig_chan-Glu_bd	0.930435	27	Lig_chan	0.958955	23	3-TMH	partial
g38869	Ir84a	single-copy	Antennal	-	-	-	-	152	Lig_chan-Glu_bd	0.956522	19	Lig_chan	0.970149	25	3-TMH	Full-length
g46102	Ir76b	single-copy	Antennal	-	-	-	-	268	Lig_chan-Glu_bd	0.956522	26	Lig_chan	0.977612	24	3-TMH	Full-length

## Sheet: Table S4 - Odorant binding prot
Dnig gene	Gene cluster	Paralogous	Subfamily	Pfam	Domain coverage	Domain identity	Cons Cysteine	Functionality
g401	Obp28a	single-copy	CRLBP	PBP_GOBP	0.982143	26	6	Full-length
g238	Obp19d	single-copy	CRLBP	PBP_GOBP	0.982143	31	6	Full-length
g789	Obp19b	single-copy	Classic	PBP_GOBP	0.866071	25	4	pseudogene
g1487	Obp19a	single-copy	Classic	PBP_GOBP	0.982143	24	6	Full-length
g47	Obp19c	single-copy	Classic	PBP_GOBP	0.973214	22	6	Full-length
g240	Obp56d	single-copy	Classic	PBP_GOBP	0.982143	39	6	Full-length
g1459	Obp56eL1	single-copy	Classic	PBP_GOBP	0.982143	33	6	Full-length
g1297	Obp56a	single-copy	Classic	PBP_GOBP	0.982143	35	6	Full-length
g545	Obp56g	single-copy	Classic	PBP_GOBP	0.982143	29	6	Full-length
g817	Obp56c	single-copy	Classic	PBP_GOBP	0.9375	25	6	Full-length
g963b	Obp83a	single-copy	ABPX	PBP_GOBP	0.982143	25	6	Full-length
g963a	Obp83abL1	single-copy	ABPX	PBP_GOBP	0.982143	31	6	Full-length
g8	Obp57cL1	single-copy	Classic	PBP_GOBP	1	23	6	Full-length
g541	Obp99b	single-copy	Classic	PBP_GOBP	0.964286	28	6	Full-length
g348	Obp99a	single-copy	Classic	PBP_GOBP	0.982143	37	6	Full-length
g566	Obp44a	single-copy	Minus-C	PBP_GOBP	0.982143	30	4 (N; S)	Full-length
g1324	Obp83g	single-copy	Classic	PBP_GOBP	0.982143	26	6	Full-length
g1128	Obp8a	single-copy	Minus-C	PBP_GOBP	0.982143	19	4 (R; L)	Full-length
g826	Obp99c	single-copy	Minus-C	PBP_GOBP	0.982143	23	4 (Q; D)	Full-length
g1235	Obp83ef	single-copy	Dimer	PBP_GOBP, PBP_GOBP	0.92, 0.92	20, 13	6, 6	Full-length
g231	Obp83cd	single-copy	Dimer	PBP_GOBP, PBP_GOBP	0.90, 0.97	22, 23	6, 6	Full-length
g98	Obp73a	single-copy	Classic	PBP_GOBP	0.929204	20	6	Full-length
g796	Obp50b	single-copy	Plus-C	PBP_GOBP	0.723214	23	9	Full-length
g166	Obp50a	single-copy	Plus-C	PBP_GOBP	0.830357	16	9	Full-length
g67	Obp50e	single-copy	Plus-C	PBP_GOBP	0.830357	18	9	Full-length
g414	Obp85a	single-copy	Plus-C	PBP_GOBP	0.857143	17	9	Full-length
g256	Obp46a	single-copy	Plus-C	-	-	-	-	partial
g1229	Obp58b	in-paralogous	Plus-C	PBP_GOBP	0.875	16	9	Full-length
g219	Obp58b	in-paralogous	Plus-C	PBP_GOBP	0.651786	16	4	partial
g594	Obp58c	single-copy	Plus-C	PBP_GOBP	0.875	21	9	Full-length
g910	Obp58d	single-copy	Plus-C	PBP_GOBP	0.857143	15	9	Full-length
g726	Obp84a	single-copy	Classic	PBP_GOBP	0.883929	18	6	Full-length
CRLBP:	Chemical-sense-Related Lipophilic-ligand-Binding Protein
ABPX:	Antennal Binding Proteins
